# Supplementary material for: Emotion and liking: how director emotional expression and knowledge of (dis)liking may impact adults’ ability to follow the instructions of an ignorant speaker
Source: Psychol Res. 2020 Nov 19;85(7):2755–68. doi: 10.1007/s00426-020-01441-x (PMC8440264; doi:10.1007/s00426-020-01441-x)
Supplement: Supplementary file 1 — Supplementary file1 (TXT 2393 kb) [file 426_2020_1441_MOESM1_ESM.txt]

subject	picturetrial	soundbite	stimulusacc	stimuluscresp	stimulusresp	stimulusrt	image_type	instruction	like_dislike	congruency	target	competitor	TrialType	FillerCritical	PreferenceCongruency	primen	Accuracy	LikeDislikeTargetComp	DislikeLike	CompetitorTarget	Group
100	G4HC	G4HCV1.wav	1		1	3344	Control	Filler	LIKES TARGET	Yes	Cake	Ice cream	Control	Filler	Yes	0	1	0	Likes	Target	2
100	G4HC	G4HCV2.wav	1		1	3794	Control	Critical	LIKES TARGET	Yes	Cake	Ice cream	Control	Critical	Yes	0	1	0	Likes	Target	2
100	G4HC	G4HCV3.wav	1		1	2974	Control	Filler	LIKES TARGET	Yes	Cake	Ice cream	Control	Filler	Yes	0	1	0	Likes	Target	2
100	G4FE	G4FEV1.wav	1		1	3274	Experimental	Filler	LIKES COMPETITOR	No	Dog	Cat	Experimental	Filler	No	1	1	3	Likes	Competitor	2
100	G4FE	G4FEV2.wav	1		1	3268	Experimental	Filler	LIKES COMPETITOR	No	Dog	Cat	Experimental	Filler	No	1	1	3	Likes	Competitor	2
100	G4FE	G4FEV3.wav	1		1	3464	Experimental	Critical	LIKES COMPETITOR	No	Dog	Cat	Experimental	Critical	No	1	1	3	Likes	Competitor	2
100	G4FE	G4FEV4.wav	1		1	2907	Experimental	Filler	LIKES COMPETITOR	No	Dog	Cat	Experimental	Filler	No	1	1	3	Likes	Competitor	2
100	G2KE	G2KEV1.wav	1		1	2957	Experimental	Filler	DISLIKES TARGET	Yes	Red car	Black car	Experimental	Filler	No	2	1	4	Dislikes	Target	2
100	G2KE	G2KEV2.wav	1		1	3191	Experimental	Filler	DISLIKES TARGET	Yes	Red car	Black car	Experimental	Filler	No	2	1	4	Dislikes	Target	2
100	G2KE	G2KEV3.wav	1		1	2818	Experimental	Critical	DISLIKES TARGET	Yes	Red car	Black car	Experimental	Critical	No	2	1	4	Dislikes	Target	2
100	G2DC	G2DCV1.wav	1		1	4181	Control	Critical	DISLIKES TARGET	No	Brown bread	White bread	Control	Critical	No	3	1	4	Dislikes	Target	2
100	G2DC	G2DCV2.wav	1		1	3215	Control	Filler	DISLIKES TARGET	No	Brown bread	White bread	Control	Filler	No	3	1	4	Dislikes	Target	2
100	G2DC	G2DCV3.wav	1		1	2593	Control	Filler	DISLIKES TARGET	No	Brown bread	White bread	Control	Filler	No	3	1	4	Dislikes	Target	2
100	G2DC	G2DCV4.wav	1		1	2269	Control	Filler	DISLIKES TARGET	No	Brown bread	White bread	Control	Filler	No	3	1	4	Dislikes	Target	2
100	G2CE	G2CEV1.wav	1		1	2488	Experimental	Filler	LIKES TARGET	Yes	Football	Rugby ball	Experimental	Filler	Yes	4	1	0	Likes	Target	2
100	G2CE	G2CEV2.wav	1			0	Experimental	Critical	LIKES TARGET	Yes	Football	Rugby ball	Experimental	Critical	Yes	4	1	0	Likes	Target	2
100	G2CE	G2CEV3.wav	1		1	3014	Experimental	Filler	LIKES TARGET	Yes	Football	Rugby ball	Experimental	Filler	Yes	4	1	0	Likes	Target	2
100	G2CE	G2CEV4.wav	1		1	2088	Experimental	Filler	LIKES TARGET	Yes	Football	Rugby ball	Experimental	Filler	Yes	4	1	0	Likes	Target	2
100	G2CE	G2CEV5.wav	0		1	140	Experimental	Filler	LIKES TARGET	Yes	Football	Rugby ball	Experimental	Filler	Yes	4	0	0	Likes	Target	2
100	G4OC	G4OCV1.wav	1			0	Control	Critical	DISLIKES TARGET	Yes	Coke	Pepsi	Control	Critical	No	5	1	4	Dislikes	Target	2
100	G4OC	G4OCV2.wav	1			0	Control	Filler	DISLIKES TARGET	Yes	Coke	Pepsi	Control	Filler	No	5	1	4	Dislikes	Target	2
100	G4OC	G4OCV3.wav	1			0	Control	Filler	DISLIKES TARGET	Yes	Coke	Pepsi	Control	Filler	No	5	1	4	Dislikes	Target	2
100	G4OC	G4OCV4.wav	1			0	Control	Filler	DISLIKES TARGET	Yes	Coke	Pepsi	Control	Filler	No	5	1	4	Dislikes	Target	2
100	G1JE	G1JEV1.wav	1			0	Experimental	Critical	DISLIKES TARGET	Yes	Champagne	Spectacles	Experimental	Critical	No	6	1	4	Dislikes	Target	2
100	G1JE	G1JEV2.wav	1		1	3063	Experimental	Filler	DISLIKES TARGET	Yes	Champagne	Spectacles	Experimental	Filler	No	6	1	4	Dislikes	Target	2
100	G1JE	G1JEV3.wav	1		1	2858	Experimental	Filler	DISLIKES TARGET	Yes	Champagne	Spectacles	Experimental	Filler	No	6	1	4	Dislikes	Target	2
100	G3NC	G3NCV1.wav	1		1	2980	Control	Filler	LIKES TARGET	Yes	Whisky	Vodka	Control	Filler	Yes	7	1	0	Likes	Target	2
100	G3NC	G3NCV2.wav	1		1	2726	Control	Filler	LIKES TARGET	Yes	Whisky	Vodka	Control	Filler	Yes	7	1	0	Likes	Target	2
100	G3NC	G3NCV3.wav	1		1	2954	Control	Filler	LIKES TARGET	Yes	Whisky	Vodka	Control	Filler	Yes	7	1	0	Likes	Target	2
100	G3NC	G3NCV4.wav	1		1	4270	Control	Critical	LIKES TARGET	Yes	Whisky	Vodka	Control	Critical	Yes	7	1	0	Likes	Target	2
100	G3NC	G3NCV5.wav	1		1	2993	Control	Filler	LIKES TARGET	Yes	Whisky	Vodka	Control	Filler	Yes	7	1	0	Likes	Target	2
100	G1AE	G1AEV1.wav	1		1	3304	Experimental	Filler	DISLIKES COMPETITOR	No	Red apple	Green apple	Experimental	Filler	Yes	8	1	1	Dislikes	Competitor	2
100	G1AE	G1AEV2.wav	1		1	3122	Experimental	Critical	DISLIKES COMPETITOR	No	Red apple	Green apple	Experimental	Critical	Yes	8	1	1	Dislikes	Competitor	2
100	G1AE	G1AEV3.wav	1		1	3231	Experimental	Filler	DISLIKES COMPETITOR	No	Red apple	Green apple	Experimental	Filler	Yes	8	1	1	Dislikes	Competitor	2
100	G1AE	G1AEV4.wav	1		1	3824	Experimental	Filler	DISLIKES COMPETITOR	No	Red apple	Green apple	Experimental	Filler	Yes	8	1	1	Dislikes	Competitor	2
100	G1AE	G1AEV5.wav	1		1	3652	Experimental	Filler	DISLIKES COMPETITOR	No	Red apple	Green apple	Experimental	Filler	Yes	8	1	1	Dislikes	Competitor	2
100	G4FC	G4FCV1.wav	1		1	4087	Control	Filler	DISLIKES TARGET	No	Dog	Cat	Control	Filler	No	9	1	4	Dislikes	Target	2
100	G4FC	G4FCV2.wav	1		1	3665	Control	Filler	DISLIKES TARGET	No	Dog	Cat	Control	Filler	No	9	1	4	Dislikes	Target	2
100	G4FC	G4FCV3.wav	1		1	3541	Control	Critical	DISLIKES TARGET	No	Dog	Cat	Control	Critical	No	9	1	4	Dislikes	Target	2
100	G4FC	G4FCV4.wav	1		1	2681	Control	Filler	DISLIKES TARGET	No	Dog	Cat	Control	Filler	No	9	1	4	Dislikes	Target	2
100	G3ME	G3MEV1.wav	1		1	3427	Experimental	Filler	DISLIKES COMPETITOR	No	Tea cup	Coffee cup	Experimental	Filler	Yes	10	1	1	Dislikes	Competitor	2
100	G3ME	G3MEV2.wav	1		1	2670	Experimental	Filler	DISLIKES COMPETITOR	No	Tea cup	Coffee cup	Experimental	Filler	Yes	10	1	1	Dislikes	Competitor	2
100	G3ME	G3MEV3.wav	1		1	2913	Experimental	Filler	DISLIKES COMPETITOR	No	Tea cup	Coffee cup	Experimental	Filler	Yes	10	1	1	Dislikes	Competitor	2
100	G3ME	G3MEV4.wav	1		1	3156	Experimental	Critical	DISLIKES COMPETITOR	No	Tea cup	Coffee cup	Experimental	Critical	Yes	10	1	1	Dislikes	Competitor	2
100	G4HE	G4HEV1.wav	1		1	2208	Experimental	Filler	LIKES TARGET	Yes	Cake	Ice cream	Experimental	Filler	Yes	11	1	0	Likes	Target	2
100	G4HE	G4HEV2.wav	1		1	3068	Experimental	Critical	LIKES TARGET	Yes	Cake	Ice cream	Experimental	Critical	Yes	11	1	0	Likes	Target	2
100	G4HE	G4HEV3.wav	1		1	3256	Experimental	Filler	LIKES TARGET	Yes	Cake	Ice cream	Experimental	Filler	Yes	11	1	0	Likes	Target	2
100	G2KC	G2KCV1.wav	1		1	3169	Control	Filler	DISLIKES TARGET	Yes	Red car	Black car	Control	Filler	No	12	1	4	Dislikes	Target	2
100	G2KC	G2KCV2.wav	1		1	3146	Control	Filler	DISLIKES TARGET	Yes	Red car	Black car	Control	Filler	No	12	1	4	Dislikes	Target	2
100	G2KC	G2KCV3.wav	1		1	3861	Control	Critical	DISLIKES TARGET	Yes	Red car	Black car	Control	Critical	No	12	1	4	Dislikes	Target	2
100	G1IC	G1ICV1.wav	1		1	2690	Control	Filler	LIKES TARGET	No	Mouse	Computer mouse	Control	Filler	Yes	13	1	0	Likes	Target	2
100	G1IC	G1ICV2.wav	1		1	3014	Control	Filler	LIKES TARGET	No	Mouse	Computer mouse	Control	Filler	Yes	13	1	0	Likes	Target	2
100	G1IC	G1ICV3.wav	1		1	2617	Control	Critical	LIKES TARGET	No	Mouse	Computer mouse	Control	Critical	Yes	13	1	0	Likes	Target	2
100	G1IC	G1ICV4.wav	1		1	2132	Control	Filler	LIKES TARGET	No	Mouse	Computer mouse	Control	Filler	Yes	13	1	0	Likes	Target	2
100	G4OE	G4OEV1.wav	1		1	4262	Experimental	Critical	DISLIKES TARGET	Yes	Coke	Pepsi	Experimental	Critical	No	14	1	4	Dislikes	Target	2
100	G4OE	G4OEV2.wav	1		1	2177	Experimental	Filler	DISLIKES TARGET	Yes	Coke	Pepsi	Experimental	Filler	No	14	1	4	Dislikes	Target	2
100	G4OE	G4OEV3.wav	1		1	2388	Experimental	Filler	DISLIKES TARGET	Yes	Coke	Pepsi	Experimental	Filler	No	14	1	4	Dislikes	Target	2
100	G4OE	G4OEV4.wav	1		1	2802	Experimental	Filler	DISLIKES TARGET	Yes	Coke	Pepsi	Experimental	Filler	No	14	1	4	Dislikes	Target	2
100	G2CC	G2CCV1.wav	1		1	2621	Control	Filler	LIKES TARGET	Yes	Football	Rugby ball	Control	Filler	Yes	15	1	0	Likes	Target	2
100	G2CC	G2CCV2.wav	1		1	3192	Control	Critical	LIKES TARGET	Yes	Football	Rugby ball	Control	Critical	Yes	15	1	0	Likes	Target	2
100	G2CC	G2CCV3.wav	1		1	2611	Control	Filler	LIKES TARGET	Yes	Football	Rugby ball	Control	Filler	Yes	15	1	0	Likes	Target	2
100	G2CC	G2CCV4.wav	1		1	3143	Control	Filler	LIKES TARGET	Yes	Football	Rugby ball	Control	Filler	Yes	15	1	0	Likes	Target	2
100	G2CC	G2CCV5.wav	1		1	2706	Control	Filler	LIKES TARGET	Yes	Football	Rugby ball	Control	Filler	Yes	15	1	0	Likes	Target	2
100	G1BC	G1BCV1.wav	1		1	3371	Control	Filler	LIKES TARGET	Yes	Tie	Bow-tie	Control	Filler	Yes	16	1	0	Likes	Target	2
100	G1BC	G1BCV2.wav	1		1	2814	Control	Filler	LIKES TARGET	Yes	Tie	Bow-tie	Control	Filler	Yes	16	1	0	Likes	Target	2
100	G1BC	G1BCV3.wav	1		1	2979	Control	Critical	LIKES TARGET	Yes	Tie	Bow-tie	Control	Critical	Yes	16	1	0	Likes	Target	2
100	G2DE	G2DEV1.wav	1		1	3773	Experimental	Critical	LIKES COMPETITOR	No	Brown bread	White bread	Experimental	Critical	No	17	1	3	Likes	Competitor	2
100	G2DE	G2DEV2.wav	1		1	2745	Experimental	Filler	LIKES COMPETITOR	No	Brown bread	White bread	Experimental	Filler	No	17	1	3	Likes	Competitor	2
100	G2DE	G2DEV3.wav	1		1	2476	Experimental	Filler	LIKES COMPETITOR	No	Brown bread	White bread	Experimental	Filler	No	17	1	3	Likes	Competitor	2
100	G2DE	G2DEV4.wav	1		1	2416	Experimental	Filler	LIKES COMPETITOR	No	Brown bread	White bread	Experimental	Filler	No	17	1	3	Likes	Competitor	2
100	G2LC	G2LCV1.wav	1			0	Control	Critical	DISLIKES TARGET	No	Hair brush	Paint brush	Control	Critical	No	18	1	4	Dislikes	Target	2
100	G2LC	G2LCV2.wav	0		1	799	Control	Filler	DISLIKES TARGET	No	Hair brush	Paint brush	Control	Filler	No	18	0	4	Dislikes	Target	2
100	G2LC	G2LCV3.wav	1		1	2363	Control	Filler	DISLIKES TARGET	No	Hair brush	Paint brush	Control	Filler	No	18	1	4	Dislikes	Target	2
100	G3NE	G3NEV1.wav	1		1	2828	Experimental	Filler	LIKES TARGET	Yes	Whisky	Vodka	Experimental	Filler	Yes	19	1	0	Likes	Target	2
100	G3NE	G3NEV2.wav	1		1	2209	Experimental	Filler	LIKES TARGET	Yes	Whisky	Vodka	Experimental	Filler	Yes	19	1	0	Likes	Target	2
100	G3NE	G3NEV3.wav	1		1	2275	Experimental	Filler	LIKES TARGET	Yes	Whisky	Vodka	Experimental	Filler	Yes	19	1	0	Likes	Target	2
100	G3NE	G3NEV4.wav	1		1	1767	Experimental	Critical	LIKES TARGET	Yes	Whisky	Vodka	Experimental	Critical	Yes	19	1	0	Likes	Target	2
100	G3NE	G3NEV5.wav	1		1	2708	Experimental	Filler	LIKES TARGET	Yes	Whisky	Vodka	Experimental	Filler	Yes	19	1	0	Likes	Target	2
100	G3MC	G3MCV1.wav	1		1	2093	Control	Filler	LIKES TARGET	No	Tea cup	Coffee cup	Control	Filler	Yes	20	1	0	Likes	Target	2
100	G3MC	G3MCV2.wav	1		1	2642	Control	Filler	LIKES TARGET	No	Tea cup	Coffee cup	Control	Filler	Yes	20	1	0	Likes	Target	2
100	G3MC	G3MCV3.wav	1		1	2989	Control	Filler	LIKES TARGET	No	Tea cup	Coffee cup	Control	Filler	Yes	20	1	0	Likes	Target	2
100	G3MC	G3MCV4.wav	1		1	1943	Control	Critical	LIKES TARGET	No	Tea cup	Coffee cup	Control	Critical	Yes	20	1	0	Likes	Target	2
100	G3GE	G3GEV1.wav	1		1	2843	Experimental	Filler	LIKES COMPETITOR	No	White wine	Red wine	Experimental	Filler	No	21	1	3	Likes	Competitor	2
100	G3GE	G3GEV2.wav	1		1	2400	Experimental	Filler	LIKES COMPETITOR	No	White wine	Red wine	Experimental	Filler	No	21	1	3	Likes	Competitor	2
100	G3GE	G3GEV3.wav	1		1	2258	Experimental	Critical	LIKES COMPETITOR	No	White wine	Red wine	Experimental	Critical	No	21	1	3	Likes	Competitor	2
100	G3GE	G3GEV4.wav	1		1	2638	Experimental	Filler	LIKES COMPETITOR	No	White wine	Red wine	Experimental	Filler	No	21	1	3	Likes	Competitor	2
100	G3EC	G3ECV1.wav	1		1	2703	Control	Filler	DISLIKES TARGET	Yes	Blue pen	Black pen	Control	Filler	No	22	1	4	Dislikes	Target	2
100	G3EC	G3ECV2.wav	1		1	2331	Control	Critical	DISLIKES TARGET	Yes	Blue pen	Black pen	Control	Critical	No	22	1	4	Dislikes	Target	2
100	G3EC	G3ECV3.wav	1		1	2158	Control	Filler	DISLIKES TARGET	Yes	Blue pen	Black pen	Control	Filler	No	22	1	4	Dislikes	Target	2
100	G3EC	G3ECV4.wav	1		1	1433	Control	Filler	DISLIKES TARGET	Yes	Blue pen	Black pen	Control	Filler	No	22	1	4	Dislikes	Target	2
100	G3EC	G3ECV5.wav	1		1	2643	Control	Filler	DISLIKES TARGET	Yes	Blue pen	Black pen	Control	Filler	No	22	1	4	Dislikes	Target	2
100	G4PE	G4PEV1.wav	1		1	2463	Experimental	Filler	DISLIKES COMPETITOR	No	Beer	Cider	Experimental	Filler	Yes	23	1	1	Dislikes	Competitor	2
100	G4PE	G4PEV2.wav	1		1	2355	Experimental	Filler	DISLIKES COMPETITOR	No	Beer	Cider	Experimental	Filler	Yes	23	1	1	Dislikes	Competitor	2
100	G4PE	G4PEV3.wav	1		1	2446	Experimental	Filler	DISLIKES COMPETITOR	No	Beer	Cider	Experimental	Filler	Yes	23	1	1	Dislikes	Competitor	2
100	G4PE	G4PEV4.wav	1		1	2409	Experimental	Critical	DISLIKES COMPETITOR	No	Beer	Cider	Experimental	Critical	Yes	23	1	1	Dislikes	Competitor	2
100	G4PE	G4PEV5.wav	1		1	1763	Experimental	Filler	DISLIKES COMPETITOR	No	Beer	Cider	Experimental	Filler	Yes	23	1	1	Dislikes	Competitor	2
100	G1AC	G1ACV1.wav	1		1	2398	Control	Filler	LIKES TARGET	No	Red apple	Green apple	Control	Filler	Yes	24	1	0	Likes	Target	2
100	G1AC	G1ACV2.wav	1		1	2537	Control	Critical	LIKES TARGET	No	Red apple	Green apple	Control	Critical	Yes	24	1	0	Likes	Target	2
100	G1AC	G1ACV3.wav	1		1	2143	Control	Filler	LIKES TARGET	No	Red apple	Green apple	Control	Filler	Yes	24	1	0	Likes	Target	2
100	G1AC	G1ACV4.wav	1		1	1665	Control	Filler	LIKES TARGET	No	Red apple	Green apple	Control	Filler	Yes	24	1	0	Likes	Target	2
100	G1AC	G1ACV5.wav	1		1	2524	Control	Filler	LIKES TARGET	No	Red apple	Green apple	Control	Filler	Yes	24	1	0	Likes	Target	2
100	G2LE	G2LEV1.wav	1		1	2941	Experimental	Critical	LIKES COMPETITOR	No	Hair brush	Paint brush	Experimental	Critical	No	25	1	3	Likes	Competitor	2
100	G2LE	G2LEV2.wav	1		1	2474	Experimental	Filler	LIKES COMPETITOR	No	Hair brush	Paint brush	Experimental	Filler	No	25	1	3	Likes	Competitor	2
100	G2LE	G2LEV3.wav	1		1	2588	Experimental	Filler	LIKES COMPETITOR	No	Hair brush	Paint brush	Experimental	Filler	No	25	1	3	Likes	Competitor	2
100	G1JC	G1JCV1.wav	1		1	2790	Control	Critical	DISLIKES TARGET	Yes	Champagne	Spectacles	Control	Critical	No	26	1	4	Dislikes	Target	2
100	G1JC	G1JCV2.wav	1		1	2362	Control	Filler	DISLIKES TARGET	Yes	Champagne	Spectacles	Control	Filler	No	26	1	4	Dislikes	Target	2
100	G1JC	G1JCV3.wav	1		1	3734	Control	Filler	DISLIKES TARGET	Yes	Champagne	Spectacles	Control	Filler	No	26	1	4	Dislikes	Target	2
100	G3EE	G3EEV1.wav	1		1	2441	Experimental	Filler	DISLIKES TARGET	yes	Blue pen	Black pen	Experimental	Filler	No	27	1	4	Dislikes	Target	2
100	G3EE	G3EEV2.wav	1		1	2966	Experimental	Critical	DISLIKES TARGET	yes	Blue pen	Black pen	Experimental	Critical	No	27	1	4	Dislikes	Target	2
100	G3EE	G3EEV3.wav	1		1	2946	Experimental	Filler	DISLIKES TARGET	yes	Blue pen	Black pen	Experimental	Filler	No	27	1	4	Dislikes	Target	2
100	G3EE	G3EEV4.wav	1		1	1605	Experimental	Filler	DISLIKES TARGET	yes	Blue pen	Black pen	Experimental	Filler	No	27	1	4	Dislikes	Target	2
100	G3EE	G3EEV5.wav	1		1	1727	Experimental	Filler	DISLIKES TARGET	yes	Blue pen	Black pen	Experimental	Filler	No	27	1	4	Dislikes	Target	2
100	G1BE	G1BEV1.wav	1		1	2786	Experimental	Filler	LIKES TARGET	Yes	Tie	Bow-tie	Experimental	Filler	Yes	28	1	0	Likes	Target	2
100	G1BE	G1BEV2.wav	1		1	1997	Experimental	Filler	LIKES TARGET	Yes	Tie	Bow-tie	Experimental	Filler	Yes	28	1	0	Likes	Target	2
100	G1BE	G1BEV3.wav	1		1	2097	Experimental	Critical	LIKES TARGET	Yes	Tie	Bow-tie	Experimental	Critical	Yes	28	1	0	Likes	Target	2
100	G3GC	G3GCV1.wav	1		1	1885	Control	Filler	DISLIKES TARGET	No	White wine	Red wine	Control	Filler	No	29	1	4	Dislikes	Target	2
100	G3GC	G3GCV2.wav	1		1	2367	Control	Filler	DISLIKES TARGET	No	White wine	Red wine	Control	Filler	No	29	1	4	Dislikes	Target	2
100	G3GC	G3GCV3.wav	1		1	2706	Control	Critical	DISLIKES TARGET	No	White wine	Red wine	Control	Critical	No	29	1	4	Dislikes	Target	2
100	G3GC	G3GCV4.wav	1		1	2868	Control	Filler	DISLIKES TARGET	No	White wine	Red wine	Control	Filler	No	29	1	4	Dislikes	Target	2
100	G1IE	G1IEV1.wav	1		1	3087	Experimental	Filler	DISLIKES COMPETITOR	No	Mouse	Computer mouse	Experimental	Filler	Yes	30	1	1	Dislikes	Competitor	2
100	G1IE	G1IEV2.wav	1		1	2563	Experimental	Filler	DISLIKES COMPETITOR	No	Mouse	Computer mouse	Experimental	Filler	Yes	30	1	1	Dislikes	Competitor	2
100	G1IE	G1IEV3.wav	1		1	1951	Experimental	Critical	DISLIKES COMPETITOR	No	Mouse	Computer mouse	Experimental	Critical	Yes	30	1	1	Dislikes	Competitor	2
100	G1IE	G1IEV4.wav	1		1	2377	Experimental	Filler	DISLIKES COMPETITOR	No	Mouse	Computer mouse	Experimental	Filler	Yes	30	1	1	Dislikes	Competitor	2
100	G4PC	G4PCV1.wav	1		1	2459	Control	Filler	LIKES TARGET	No	Beer	Cider	Control	Filler	Yes	31	1	0	Likes	Target	2
100	G4PC	G4PCV2.wav	1		1	2542	Control	Filler	LIKES TARGET	No	Beer	Cider	Control	Filler	Yes	31	1	0	Likes	Target	2
100	G4PC	G4PCV3.wav	1		1	2738	Control	Filler	LIKES TARGET	No	Beer	Cider	Control	Filler	Yes	31	1	0	Likes	Target	2
100	G4PC	G4PCV4.wav	1		1	1438	Control	Critical	LIKES TARGET	No	Beer	Cider	Control	Critical	Yes	31	1	0	Likes	Target	2
100	G4PC	G4PCV5.wav	1		1	2907	Control	Filler	LIKES TARGET	No	Beer	Cider	Control	Filler	Yes	31	1	0	Likes	Target	2
101	G4HC	G4HCV1.wav	1		1	3599	Control	Filler	LIKES TARGET	Yes	Cake	Ice cream	Control	Filler	Yes	0	1	0	Likes	Target	2
101	G4HC	G4HCV2.wav	1		1	3621	Control	Critical	LIKES TARGET	Yes	Cake	Ice cream	Control	Critical	Yes	0	1	0	Likes	Target	2
101	G4HC	G4HCV3.wav	1		1	3665	Control	Filler	LIKES TARGET	Yes	Cake	Ice cream	Control	Filler	Yes	0	1	0	Likes	Target	2
101	G4FE	G4FEV1.wav	1		1	3294	Experimental	Filler	LIKES COMPETITOR	No	Dog	Cat	Experimental	Filler	No	1	1	3	Likes	Competitor	2
101	G4FE	G4FEV2.wav	1		1	3330	Experimental	Filler	LIKES COMPETITOR	No	Dog	Cat	Experimental	Filler	No	1	1	3	Likes	Competitor	2
101	G4FE	G4FEV3.wav	-1		1	4007	Experimental	Critical	LIKES COMPETITOR	No	Dog	Cat	Experimental	Critical	No	1	0	3	Likes	Competitor	2
101	G4FE	G4FEV4.wav	1		1	3324	Experimental	Filler	LIKES COMPETITOR	No	Dog	Cat	Experimental	Filler	No	1	1	3	Likes	Competitor	2
101	G2KE	G2KEV1.wav	1		1	3481	Experimental	Filler	DISLIKES TARGET	Yes	Red car	Black car	Experimental	Filler	No	2	1	4	Dislikes	Target	2
101	G2KE	G2KEV2.wav	1		1	3124	Experimental	Filler	DISLIKES TARGET	Yes	Red car	Black car	Experimental	Filler	No	2	1	4	Dislikes	Target	2
101	G2KE	G2KEV3.wav	1			0	Experimental	Critical	DISLIKES TARGET	Yes	Red car	Black car	Experimental	Critical	No	2	1	4	Dislikes	Target	2
101	G2DC	G2DCV1.wav	1		1	3159	Control	Critical	DISLIKES TARGET	No	Brown bread	White bread	Control	Critical	No	3	1	4	Dislikes	Target	2
101	G2DC	G2DCV2.wav	1		1	3453	Control	Filler	DISLIKES TARGET	No	Brown bread	White bread	Control	Filler	No	3	1	4	Dislikes	Target	2
101	G2DC	G2DCV3.wav	1		1	3033	Control	Filler	DISLIKES TARGET	No	Brown bread	White bread	Control	Filler	No	3	1	4	Dislikes	Target	2
101	G2DC	G2DCV4.wav	1		1	3222	Control	Filler	DISLIKES TARGET	No	Brown bread	White bread	Control	Filler	No	3	1	4	Dislikes	Target	2
101	G2CE	G2CEV1.wav	1		1	2739	Experimental	Filler	LIKES TARGET	Yes	Football	Rugby ball	Experimental	Filler	Yes	4	1	0	Likes	Target	2
101	G2CE	G2CEV2.wav	-1		1	3336	Experimental	Critical	LIKES TARGET	Yes	Football	Rugby ball	Experimental	Critical	Yes	4	0	0	Likes	Target	2
101	G2CE	G2CEV3.wav	1		1	3204	Experimental	Filler	LIKES TARGET	Yes	Football	Rugby ball	Experimental	Filler	Yes	4	1	0	Likes	Target	2
101	G2CE	G2CEV4.wav	1		1	3319	Experimental	Filler	LIKES TARGET	Yes	Football	Rugby ball	Experimental	Filler	Yes	4	1	0	Likes	Target	2
101	G2CE	G2CEV5.wav	1		1	4878	Experimental	Filler	LIKES TARGET	Yes	Football	Rugby ball	Experimental	Filler	Yes	4	1	0	Likes	Target	2
101	G4OC	G4OCV1.wav	1			0	Control	Critical	DISLIKES TARGET	Yes	Coke	Pepsi	Control	Critical	No	5	1	4	Dislikes	Target	2
101	G4OC	G4OCV2.wav	0		1	3623	Control	Filler	DISLIKES TARGET	Yes	Coke	Pepsi	Control	Filler	No	5	0	4	Dislikes	Target	2
101	G4OC	G4OCV3.wav	1			0	Control	Filler	DISLIKES TARGET	Yes	Coke	Pepsi	Control	Filler	No	5	1	4	Dislikes	Target	2
101	G4OC	G4OCV4.wav	1			0	Control	Filler	DISLIKES TARGET	Yes	Coke	Pepsi	Control	Filler	No	5	1	4	Dislikes	Target	2
101	G1JE	G1JEV1.wav	-1		1	4397	Experimental	Critical	DISLIKES TARGET	Yes	Champagne	Spectacles	Experimental	Critical	No	6	0	4	Dislikes	Target	2
101	G1JE	G1JEV2.wav	1		1	3977	Experimental	Filler	DISLIKES TARGET	Yes	Champagne	Spectacles	Experimental	Filler	No	6	1	4	Dislikes	Target	2
101	G1JE	G1JEV3.wav	1		1	3197	Experimental	Filler	DISLIKES TARGET	Yes	Champagne	Spectacles	Experimental	Filler	No	6	1	4	Dislikes	Target	2
101	G3NC	G3NCV1.wav	1		1	2851	Control	Filler	LIKES TARGET	Yes	Whisky	Vodka	Control	Filler	Yes	7	1	0	Likes	Target	2
101	G3NC	G3NCV2.wav	1		1	3549	Control	Filler	LIKES TARGET	Yes	Whisky	Vodka	Control	Filler	Yes	7	1	0	Likes	Target	2
101	G3NC	G3NCV3.wav	1		1	3477	Control	Filler	LIKES TARGET	Yes	Whisky	Vodka	Control	Filler	Yes	7	1	0	Likes	Target	2
101	G3NC	G3NCV4.wav	1		1	3257	Control	Critical	LIKES TARGET	Yes	Whisky	Vodka	Control	Critical	Yes	7	1	0	Likes	Target	2
101	G3NC	G3NCV5.wav	1		1	3654	Control	Filler	LIKES TARGET	Yes	Whisky	Vodka	Control	Filler	Yes	7	1	0	Likes	Target	2
101	G1AE	G1AEV1.wav	1		1	3321	Experimental	Filler	DISLIKES COMPETITOR	No	Red apple	Green apple	Experimental	Filler	Yes	8	1	1	Dislikes	Competitor	2
101	G1AE	G1AEV2.wav	1		1	3107	Experimental	Critical	DISLIKES COMPETITOR	No	Red apple	Green apple	Experimental	Critical	Yes	8	1	1	Dislikes	Competitor	2
101	G1AE	G1AEV3.wav	1		1	3586	Experimental	Filler	DISLIKES COMPETITOR	No	Red apple	Green apple	Experimental	Filler	Yes	8	1	1	Dislikes	Competitor	2
101	G1AE	G1AEV4.wav	1		1	3292	Experimental	Filler	DISLIKES COMPETITOR	No	Red apple	Green apple	Experimental	Filler	Yes	8	1	1	Dislikes	Competitor	2
101	G1AE	G1AEV5.wav	1		1	3626	Experimental	Filler	DISLIKES COMPETITOR	No	Red apple	Green apple	Experimental	Filler	Yes	8	1	1	Dislikes	Competitor	2
101	G4FC	G4FCV1.wav	1		1	3446	Control	Filler	DISLIKES TARGET	No	Dog	Cat	Control	Filler	No	9	1	4	Dislikes	Target	2
101	G4FC	G4FCV2.wav	1		1	3155	Control	Filler	DISLIKES TARGET	No	Dog	Cat	Control	Filler	No	9	1	4	Dislikes	Target	2
101	G4FC	G4FCV3.wav	1		1	4086	Control	Critical	DISLIKES TARGET	No	Dog	Cat	Control	Critical	No	9	1	4	Dislikes	Target	2
101	G4FC	G4FCV4.wav	1		1	3274	Control	Filler	DISLIKES TARGET	No	Dog	Cat	Control	Filler	No	9	1	4	Dislikes	Target	2
101	G3ME	G3MEV1.wav	1		1	3457	Experimental	Filler	DISLIKES COMPETITOR	No	Tea cup	Coffee cup	Experimental	Filler	Yes	10	1	1	Dislikes	Competitor	2
101	G3ME	G3MEV2.wav	1		1	3564	Experimental	Filler	DISLIKES COMPETITOR	No	Tea cup	Coffee cup	Experimental	Filler	Yes	10	1	1	Dislikes	Competitor	2
101	G3ME	G3MEV3.wav	1		1	3471	Experimental	Filler	DISLIKES COMPETITOR	No	Tea cup	Coffee cup	Experimental	Filler	Yes	10	1	1	Dislikes	Competitor	2
101	G3ME	G3MEV4.wav	1		1	3508	Experimental	Critical	DISLIKES COMPETITOR	No	Tea cup	Coffee cup	Experimental	Critical	Yes	10	1	1	Dislikes	Competitor	2
101	G4HE	G4HEV1.wav	1		1	3705	Experimental	Filler	LIKES TARGET	Yes	Cake	Ice cream	Experimental	Filler	Yes	11	1	0	Likes	Target	2
101	G4HE	G4HEV2.wav	1		1	3525	Experimental	Critical	LIKES TARGET	Yes	Cake	Ice cream	Experimental	Critical	Yes	11	1	0	Likes	Target	2
101	G4HE	G4HEV3.wav	1		1	3322	Experimental	Filler	LIKES TARGET	Yes	Cake	Ice cream	Experimental	Filler	Yes	11	1	0	Likes	Target	2
101	G2KC	G2KCV1.wav	1		1	3334	Control	Filler	DISLIKES TARGET	Yes	Red car	Black car	Control	Filler	No	12	1	4	Dislikes	Target	2
101	G2KC	G2KCV2.wav	1		1	3866	Control	Filler	DISLIKES TARGET	Yes	Red car	Black car	Control	Filler	No	12	1	4	Dislikes	Target	2
101	G2KC	G2KCV3.wav	1		1	3223	Control	Critical	DISLIKES TARGET	Yes	Red car	Black car	Control	Critical	No	12	1	4	Dislikes	Target	2
101	G1IC	G1ICV1.wav	1		1	3330	Control	Filler	LIKES TARGET	No	Mouse	Computer mouse	Control	Filler	Yes	13	1	0	Likes	Target	2
101	G1IC	G1ICV2.wav	1		1	4423	Control	Filler	LIKES TARGET	No	Mouse	Computer mouse	Control	Filler	Yes	13	1	0	Likes	Target	2
101	G1IC	G1ICV3.wav	1		1	3707	Control	Critical	LIKES TARGET	No	Mouse	Computer mouse	Control	Critical	Yes	13	1	0	Likes	Target	2
101	G1IC	G1ICV4.wav	1		1	3281	Control	Filler	LIKES TARGET	No	Mouse	Computer mouse	Control	Filler	Yes	13	1	0	Likes	Target	2
101	G4OE	G4OEV1.wav	1		1	3773	Experimental	Critical	DISLIKES TARGET	Yes	Coke	Pepsi	Experimental	Critical	No	14	1	4	Dislikes	Target	2
101	G4OE	G4OEV2.wav	1		1	3418	Experimental	Filler	DISLIKES TARGET	Yes	Coke	Pepsi	Experimental	Filler	No	14	1	4	Dislikes	Target	2
101	G4OE	G4OEV3.wav	1		1	3271	Experimental	Filler	DISLIKES TARGET	Yes	Coke	Pepsi	Experimental	Filler	No	14	1	4	Dislikes	Target	2
101	G4OE	G4OEV4.wav	1		1	3437	Experimental	Filler	DISLIKES TARGET	Yes	Coke	Pepsi	Experimental	Filler	No	14	1	4	Dislikes	Target	2
101	G2CC	G2CCV1.wav	1		1	3161	Control	Filler	LIKES TARGET	Yes	Football	Rugby ball	Control	Filler	Yes	15	1	0	Likes	Target	2
101	G2CC	G2CCV2.wav	1		1	3398	Control	Critical	LIKES TARGET	Yes	Football	Rugby ball	Control	Critical	Yes	15	1	0	Likes	Target	2
101	G2CC	G2CCV3.wav	1		1	3364	Control	Filler	LIKES TARGET	Yes	Football	Rugby ball	Control	Filler	Yes	15	1	0	Likes	Target	2
101	G2CC	G2CCV4.wav	1		1	3304	Control	Filler	LIKES TARGET	Yes	Football	Rugby ball	Control	Filler	Yes	15	1	0	Likes	Target	2
101	G2CC	G2CCV5.wav	1		1	3230	Control	Filler	LIKES TARGET	Yes	Football	Rugby ball	Control	Filler	Yes	15	1	0	Likes	Target	2
101	G1BC	G1BCV1.wav	1		1	3211	Control	Filler	LIKES TARGET	Yes	Tie	Bow-tie	Control	Filler	Yes	16	1	0	Likes	Target	2
101	G1BC	G1BCV2.wav	1		1	3193	Control	Filler	LIKES TARGET	Yes	Tie	Bow-tie	Control	Filler	Yes	16	1	0	Likes	Target	2
101	G1BC	G1BCV3.wav	1		1	3526	Control	Critical	LIKES TARGET	Yes	Tie	Bow-tie	Control	Critical	Yes	16	1	0	Likes	Target	2
101	G2DE	G2DEV1.wav	-1		1	3265	Experimental	Critical	LIKES COMPETITOR	No	Brown bread	White bread	Experimental	Critical	No	17	0	3	Likes	Competitor	2
101	G2DE	G2DEV2.wav	1		1	3068	Experimental	Filler	LIKES COMPETITOR	No	Brown bread	White bread	Experimental	Filler	No	17	1	3	Likes	Competitor	2
101	G2DE	G2DEV3.wav	1		1	3265	Experimental	Filler	LIKES COMPETITOR	No	Brown bread	White bread	Experimental	Filler	No	17	1	3	Likes	Competitor	2
101	G2DE	G2DEV4.wav	1		1	3133	Experimental	Filler	LIKES COMPETITOR	No	Brown bread	White bread	Experimental	Filler	No	17	1	3	Likes	Competitor	2
101	G2LC	G2LCV1.wav	1		1	3762	Control	Critical	DISLIKES TARGET	No	Hair brush	Paint brush	Control	Critical	No	18	1	4	Dislikes	Target	2
101	G2LC	G2LCV2.wav	1		1	3629	Control	Filler	DISLIKES TARGET	No	Hair brush	Paint brush	Control	Filler	No	18	1	4	Dislikes	Target	2
101	G2LC	G2LCV3.wav	1		1	3154	Control	Filler	DISLIKES TARGET	No	Hair brush	Paint brush	Control	Filler	No	18	1	4	Dislikes	Target	2
101	G3NE	G3NEV1.wav	1		1	3063	Experimental	Filler	LIKES TARGET	Yes	Whisky	Vodka	Experimental	Filler	Yes	19	1	0	Likes	Target	2
101	G3NE	G3NEV2.wav	1		1	3498	Experimental	Filler	LIKES TARGET	Yes	Whisky	Vodka	Experimental	Filler	Yes	19	1	0	Likes	Target	2
101	G3NE	G3NEV3.wav	1		1	4126	Experimental	Filler	LIKES TARGET	Yes	Whisky	Vodka	Experimental	Filler	Yes	19	1	0	Likes	Target	2
101	G3NE	G3NEV4.wav	-1		1	3723	Experimental	Critical	LIKES TARGET	Yes	Whisky	Vodka	Experimental	Critical	Yes	19	0	0	Likes	Target	2
101	G3NE	G3NEV5.wav	1		1	3353	Experimental	Filler	LIKES TARGET	Yes	Whisky	Vodka	Experimental	Filler	Yes	19	1	0	Likes	Target	2
101	G3MC	G3MCV1.wav	1		1	2749	Control	Filler	LIKES TARGET	No	Tea cup	Coffee cup	Control	Filler	Yes	20	1	0	Likes	Target	2
101	G3MC	G3MCV2.wav	1		1	3377	Control	Filler	LIKES TARGET	No	Tea cup	Coffee cup	Control	Filler	Yes	20	1	0	Likes	Target	2
101	G3MC	G3MCV3.wav	1		1	3382	Control	Filler	LIKES TARGET	No	Tea cup	Coffee cup	Control	Filler	Yes	20	1	0	Likes	Target	2
101	G3MC	G3MCV4.wav	1		1	2952	Control	Critical	LIKES TARGET	No	Tea cup	Coffee cup	Control	Critical	Yes	20	1	0	Likes	Target	2
101	G3GE	G3GEV1.wav	1		1	3500	Experimental	Filler	LIKES COMPETITOR	No	White wine	Red wine	Experimental	Filler	No	21	1	3	Likes	Competitor	2
101	G3GE	G3GEV2.wav	1		1	3480	Experimental	Filler	LIKES COMPETITOR	No	White wine	Red wine	Experimental	Filler	No	21	1	3	Likes	Competitor	2
101	G3GE	G3GEV3.wav	1		1	4197	Experimental	Critical	LIKES COMPETITOR	No	White wine	Red wine	Experimental	Critical	No	21	1	3	Likes	Competitor	2
101	G3GE	G3GEV4.wav	1		1	3219	Experimental	Filler	LIKES COMPETITOR	No	White wine	Red wine	Experimental	Filler	No	21	1	3	Likes	Competitor	2
101	G3EC	G3ECV1.wav	1		1	3055	Control	Filler	DISLIKES TARGET	Yes	Blue pen	Black pen	Control	Filler	No	22	1	4	Dislikes	Target	2
101	G3EC	G3ECV2.wav	1		1	3604	Control	Critical	DISLIKES TARGET	Yes	Blue pen	Black pen	Control	Critical	No	22	1	4	Dislikes	Target	2
101	G3EC	G3ECV3.wav	1		1	3104	Control	Filler	DISLIKES TARGET	Yes	Blue pen	Black pen	Control	Filler	No	22	1	4	Dislikes	Target	2
101	G3EC	G3ECV4.wav	1			0	Control	Filler	DISLIKES TARGET	Yes	Blue pen	Black pen	Control	Filler	No	22	1	4	Dislikes	Target	2
101	G3EC	G3ECV5.wav	1			0	Control	Filler	DISLIKES TARGET	Yes	Blue pen	Black pen	Control	Filler	No	22	1	4	Dislikes	Target	2
101	G4PE	G4PEV1.wav	1			0	Experimental	Filler	DISLIKES COMPETITOR	No	Beer	Cider	Experimental	Filler	Yes	23	1	1	Dislikes	Competitor	2
101	G4PE	G4PEV2.wav	1		1	3552	Experimental	Filler	DISLIKES COMPETITOR	No	Beer	Cider	Experimental	Filler	Yes	23	1	1	Dislikes	Competitor	2
101	G4PE	G4PEV3.wav	1		1	4212	Experimental	Filler	DISLIKES COMPETITOR	No	Beer	Cider	Experimental	Filler	Yes	23	1	1	Dislikes	Competitor	2
101	G4PE	G4PEV4.wav	1		1	3272	Experimental	Critical	DISLIKES COMPETITOR	No	Beer	Cider	Experimental	Critical	Yes	23	1	1	Dislikes	Competitor	2
101	G4PE	G4PEV5.wav	1		1	3196	Experimental	Filler	DISLIKES COMPETITOR	No	Beer	Cider	Experimental	Filler	Yes	23	1	1	Dislikes	Competitor	2
101	G1AC	G1ACV1.wav	1		1	3088	Control	Filler	LIKES TARGET	No	Red apple	Green apple	Control	Filler	Yes	24	1	0	Likes	Target	2
101	G1AC	G1ACV2.wav	1		1	3518	Control	Critical	LIKES TARGET	No	Red apple	Green apple	Control	Critical	Yes	24	1	0	Likes	Target	2
101	G1AC	G1ACV3.wav	1		1	3458	Control	Filler	LIKES TARGET	No	Red apple	Green apple	Control	Filler	Yes	24	1	0	Likes	Target	2
101	G1AC	G1ACV4.wav	1			0	Control	Filler	LIKES TARGET	No	Red apple	Green apple	Control	Filler	Yes	24	1	0	Likes	Target	2
101	G1AC	G1ACV5.wav	1		1	3043	Control	Filler	LIKES TARGET	No	Red apple	Green apple	Control	Filler	Yes	24	1	0	Likes	Target	2
101	G2LE	G2LEV1.wav	-1		1	3277	Experimental	Critical	LIKES COMPETITOR	No	Hair brush	Paint brush	Experimental	Critical	No	25	0	3	Likes	Competitor	2
101	G2LE	G2LEV2.wav	1		1	3259	Experimental	Filler	LIKES COMPETITOR	No	Hair brush	Paint brush	Experimental	Filler	No	25	1	3	Likes	Competitor	2
101	G2LE	G2LEV3.wav	1		1	3712	Experimental	Filler	LIKES COMPETITOR	No	Hair brush	Paint brush	Experimental	Filler	No	25	1	3	Likes	Competitor	2
101	G1JC	G1JCV1.wav	1			0	Control	Critical	DISLIKES TARGET	Yes	Champagne	Spectacles	Control	Critical	No	26	1	4	Dislikes	Target	2
101	G1JC	G1JCV2.wav	1		1	3538	Control	Filler	DISLIKES TARGET	Yes	Champagne	Spectacles	Control	Filler	No	26	1	4	Dislikes	Target	2
101	G1JC	G1JCV3.wav	1			0	Control	Filler	DISLIKES TARGET	Yes	Champagne	Spectacles	Control	Filler	No	26	1	4	Dislikes	Target	2
101	G3EE	G3EEV1.wav	1		1	4282	Experimental	Filler	DISLIKES TARGET	yes	Blue pen	Black pen	Experimental	Filler	No	27	1	4	Dislikes	Target	2
101	G3EE	G3EEV2.wav	1		1	3295	Experimental	Critical	DISLIKES TARGET	yes	Blue pen	Black pen	Experimental	Critical	No	27	1	4	Dislikes	Target	2
101	G3EE	G3EEV3.wav	1		1	3236	Experimental	Filler	DISLIKES TARGET	yes	Blue pen	Black pen	Experimental	Filler	No	27	1	4	Dislikes	Target	2
101	G3EE	G3EEV4.wav	1		1	3304	Experimental	Filler	DISLIKES TARGET	yes	Blue pen	Black pen	Experimental	Filler	No	27	1	4	Dislikes	Target	2
101	G3EE	G3EEV5.wav	1		1	3141	Experimental	Filler	DISLIKES TARGET	yes	Blue pen	Black pen	Experimental	Filler	No	27	1	4	Dislikes	Target	2
101	G1BE	G1BEV1.wav	1		1	4073	Experimental	Filler	LIKES TARGET	Yes	Tie	Bow-tie	Experimental	Filler	Yes	28	1	0	Likes	Target	2
101	G1BE	G1BEV2.wav	1		1	3262	Experimental	Filler	LIKES TARGET	Yes	Tie	Bow-tie	Experimental	Filler	Yes	28	1	0	Likes	Target	2
101	G1BE	G1BEV3.wav	1			0	Experimental	Critical	LIKES TARGET	Yes	Tie	Bow-tie	Experimental	Critical	Yes	28	1	0	Likes	Target	2
101	G3GC	G3GCV1.wav	1		1	3281	Control	Filler	DISLIKES TARGET	No	White wine	Red wine	Control	Filler	No	29	1	4	Dislikes	Target	2
101	G3GC	G3GCV2.wav	1		1	4390	Control	Filler	DISLIKES TARGET	No	White wine	Red wine	Control	Filler	No	29	1	4	Dislikes	Target	2
101	G3GC	G3GCV3.wav	0		1	4602	Control	Critical	DISLIKES TARGET	No	White wine	Red wine	Control	Critical	No	29	0	4	Dislikes	Target	2
101	G3GC	G3GCV4.wav	0		1	4176	Control	Filler	DISLIKES TARGET	No	White wine	Red wine	Control	Filler	No	29	0	4	Dislikes	Target	2
101	G1IE	G1IEV1.wav	1		1	3093	Experimental	Filler	DISLIKES COMPETITOR	No	Mouse	Computer mouse	Experimental	Filler	Yes	30	1	1	Dislikes	Competitor	2
101	G1IE	G1IEV2.wav	1		1	4056	Experimental	Filler	DISLIKES COMPETITOR	No	Mouse	Computer mouse	Experimental	Filler	Yes	30	1	1	Dislikes	Competitor	2
101	G1IE	G1IEV3.wav	1		1	4572	Experimental	Critical	DISLIKES COMPETITOR	No	Mouse	Computer mouse	Experimental	Critical	Yes	30	1	1	Dislikes	Competitor	2
101	G1IE	G1IEV4.wav	1		1	3359	Experimental	Filler	DISLIKES COMPETITOR	No	Mouse	Computer mouse	Experimental	Filler	Yes	30	1	1	Dislikes	Competitor	2
101	G4PC	G4PCV1.wav	1		1	3100	Control	Filler	LIKES TARGET	No	Beer	Cider	Control	Filler	Yes	31	1	0	Likes	Target	2
101	G4PC	G4PCV2.wav	1		1	3336	Control	Filler	LIKES TARGET	No	Beer	Cider	Control	Filler	Yes	31	1	0	Likes	Target	2
101	G4PC	G4PCV3.wav	1		1	3875	Control	Filler	LIKES TARGET	No	Beer	Cider	Control	Filler	Yes	31	1	0	Likes	Target	2
101	G4PC	G4PCV4.wav	1		1	3042	Control	Critical	LIKES TARGET	No	Beer	Cider	Control	Critical	Yes	31	1	0	Likes	Target	2
101	G4PC	G4PCV5.wav	1		1	3983	Control	Filler	LIKES TARGET	No	Beer	Cider	Control	Filler	Yes	31	1	0	Likes	Target	2
102	G4HC	G4HCV1.wav	1		1	2808	Control	Critical	LIKES TARGET	Yes	Cake	Ice cream	Control	Critical	Yes	0	1	0	Likes	Target	2
102	G4HC	G4HCV2.wav	1		1	3068	Control	Critical	LIKES TARGET	Yes	Cake	Ice cream	Control	Critical	Yes	0	1	0	Likes	Target	2
102	G4HC	G4HCV3.wav	1		1	2494	Control	Filler	LIKES TARGET	Yes	Cake	Ice cream	Control	Filler	Yes	0	1	0	Likes	Target	2
102	G4FE	G4FEV1.wav	1		1	2471	Experimental	Filler	LIKES COMPETITOR	No	Dog	Cat	Experimental	Filler	No	1	1	3	Likes	Competitor	2
102	G4FE	G4FEV2.wav	1		1	2837	Experimental	Filler	LIKES COMPETITOR	No	Dog	Cat	Experimental	Filler	No	1	1	3	Likes	Competitor	2
102	G4FE	G4FEV3.wav	1			0	Experimental	Filler	LIKES COMPETITOR	No	Dog	Cat	Experimental	Filler	No	1	1	3	Likes	Competitor	2
102	G4FE	G4FEV4.wav	0		1	252	Experimental	Critical	LIKES COMPETITOR	No	Dog	Cat	Experimental	Critical	No	1	0	3	Likes	Competitor	2
102	G2KE	G2KEV1.wav	1		1	2585	Experimental	Filler	DISLIKES TARGET	Yes	Red car	Black car	Experimental	Filler	No	2	1	4	Dislikes	Target	2
102	G2KE	G2KEV2.wav	1		1	1840	Experimental	Filler	DISLIKES TARGET	Yes	Red car	Black car	Experimental	Filler	No	2	1	4	Dislikes	Target	2
102	G2KE	G2KEV3.wav	1		1	4016	Experimental	Filler	DISLIKES TARGET	Yes	Red car	Black car	Experimental	Filler	No	2	1	4	Dislikes	Target	2
102	G2DC	G2DCV1.wav	1		1	3070	Control	Critical	DISLIKES TARGET	No	Brown bread	White bread	Control	Critical	No	3	1	4	Dislikes	Target	2
102	G2DC	G2DCV2.wav	1		1	2662	Control	Filler	DISLIKES TARGET	No	Brown bread	White bread	Control	Filler	No	3	1	4	Dislikes	Target	2
102	G2DC	G2DCV3.wav	1		1	2292	Control	Filler	DISLIKES TARGET	No	Brown bread	White bread	Control	Filler	No	3	1	4	Dislikes	Target	2
102	G2DC	G2DCV4.wav	1		1	2659	Control	Filler	DISLIKES TARGET	No	Brown bread	White bread	Control	Filler	No	3	1	4	Dislikes	Target	2
102	G2CE	G2CEV1.wav	1		1	2316	Experimental	Critical	LIKES TARGET	Yes	Football	Rugby ball	Experimental	Critical	Yes	4	1	0	Likes	Target	2
102	G2CE	G2CEV2.wav	1		1	2845	Experimental	Filler	LIKES TARGET	Yes	Football	Rugby ball	Experimental	Filler	Yes	4	1	0	Likes	Target	2
102	G2CE	G2CEV3.wav	1		1	2078	Experimental	Filler	LIKES TARGET	Yes	Football	Rugby ball	Experimental	Filler	Yes	4	1	0	Likes	Target	2
102	G2CE	G2CEV4.wav	1		1	2719	Experimental	Filler	LIKES TARGET	Yes	Football	Rugby ball	Experimental	Filler	Yes	4	1	0	Likes	Target	2
102	G2CE	G2CEV5.wav	0		1	4575	Experimental	Filler	LIKES TARGET	Yes	Football	Rugby ball	Experimental	Filler	Yes	4	0	0	Likes	Target	2
102	G4OC	G4OCV1.wav	1			0	Control	Filler	DISLIKES TARGET	Yes	Coke	Pepsi	Control	Filler	No	5	1	4	Dislikes	Target	2
102	G4OC	G4OCV2.wav	1			0	Control	Critical	DISLIKES TARGET	Yes	Coke	Pepsi	Control	Critical	No	5	1	4	Dislikes	Target	2
102	G4OC	G4OCV3.wav	1			0	Control	Filler	DISLIKES TARGET	Yes	Coke	Pepsi	Control	Filler	No	5	1	4	Dislikes	Target	2
102	G4OC	G4OCV4.wav	1			0	Control	Filler	DISLIKES TARGET	Yes	Coke	Pepsi	Control	Filler	No	5	1	4	Dislikes	Target	2
102	G1JE	G1JEV1.wav	1		1	3698	Experimental	Critical	DISLIKES TARGET	Yes	Champagne	Spectacles	Experimental	Critical	No	6	1	4	Dislikes	Target	2
102	G1JE	G1JEV2.wav	1		1	3098	Experimental	Filler	DISLIKES TARGET	Yes	Champagne	Spectacles	Experimental	Filler	No	6	1	4	Dislikes	Target	2
102	G1JE	G1JEV3.wav	1		1	2027	Experimental	Filler	DISLIKES TARGET	Yes	Champagne	Spectacles	Experimental	Filler	No	6	1	4	Dislikes	Target	2
102	G3NC	G3NCV1.wav	1		1	2814	Control	Filler	LIKES TARGET	Yes	Whisky	Vodka	Control	Filler	Yes	7	1	0	Likes	Target	2
102	G3NC	G3NCV2.wav	1		1	3060	Control	Filler	LIKES TARGET	Yes	Whisky	Vodka	Control	Filler	Yes	7	1	0	Likes	Target	2
102	G3NC	G3NCV3.wav	1		1	2287	Control	Filler	LIKES TARGET	Yes	Whisky	Vodka	Control	Filler	Yes	7	1	0	Likes	Target	2
102	G3NC	G3NCV4.wav	1		1	2706	Control	Critical	LIKES TARGET	Yes	Whisky	Vodka	Control	Critical	Yes	7	1	0	Likes	Target	2
102	G3NC	G3NCV5.wav	1		1	2670	Control	Filler	LIKES TARGET	Yes	Whisky	Vodka	Control	Filler	Yes	7	1	0	Likes	Target	2
102	G1AE	G1AEV1.wav	1		1	2437	Experimental	Filler	DISLIKES COMPETITOR	No	Red apple	Green apple	Experimental	Filler	Yes	8	1	1	Dislikes	Competitor	2
102	G1AE	G1AEV2.wav	1		1	2190	Experimental	Filler	DISLIKES COMPETITOR	No	Red apple	Green apple	Experimental	Filler	Yes	8	1	1	Dislikes	Competitor	2
102	G1AE	G1AEV3.wav	1		1	2690	Experimental	Filler	DISLIKES COMPETITOR	No	Red apple	Green apple	Experimental	Filler	Yes	8	1	1	Dislikes	Competitor	2
102	G1AE	G1AEV4.wav	1		1	2091	Experimental	Critical	DISLIKES COMPETITOR	No	Red apple	Green apple	Experimental	Critical	Yes	8	1	1	Dislikes	Competitor	2
102	G1AE	G1AEV5.wav	1		1	2205	Experimental	Filler	DISLIKES COMPETITOR	No	Red apple	Green apple	Experimental	Filler	Yes	8	1	1	Dislikes	Competitor	2
102	G4FC	G4FCV1.wav	1		1	2289	Control	Critical	DISLIKES TARGET	No	Dog	Cat	Control	Critical	No	9	1	4	Dislikes	Target	2
102	G4FC	G4FCV2.wav	1		1	2657	Control	Filler	DISLIKES TARGET	No	Dog	Cat	Control	Filler	No	9	1	4	Dislikes	Target	2
102	G4FC	G4FCV3.wav	1		1	2405	Control	Filler	DISLIKES TARGET	No	Dog	Cat	Control	Filler	No	9	1	4	Dislikes	Target	2
102	G4FC	G4FCV4.wav	1		1	1856	Control	Filler	DISLIKES TARGET	No	Dog	Cat	Control	Filler	No	9	1	4	Dislikes	Target	2
102	G3ME	G3MEV1.wav	1		1	1810	Experimental	Critical	DISLIKES COMPETITOR	No	Tea cup	Coffee cup	Experimental	Critical	Yes	10	1	1	Dislikes	Competitor	2
102	G3ME	G3MEV2.wav	1		1	1765	Experimental	Filler	DISLIKES COMPETITOR	No	Tea cup	Coffee cup	Experimental	Filler	Yes	10	1	1	Dislikes	Competitor	2
102	G3ME	G3MEV3.wav	1		1	2171	Experimental	Filler	DISLIKES COMPETITOR	No	Tea cup	Coffee cup	Experimental	Filler	Yes	10	1	1	Dislikes	Competitor	2
102	G3ME	G3MEV4.wav	1		1	3098	Experimental	Critical	DISLIKES COMPETITOR	No	Tea cup	Coffee cup	Experimental	Critical	Yes	10	1	1	Dislikes	Competitor	2
102	G4HE	G4HEV1.wav	1		1	2231	Experimental	Filler	LIKES TARGET	Yes	Cake	Ice cream	Experimental	Filler	Yes	11	1	0	Likes	Target	2
102	G4HE	G4HEV2.wav	1		1	2616	Experimental	Critical	LIKES TARGET	Yes	Cake	Ice cream	Experimental	Critical	Yes	11	1	0	Likes	Target	2
102	G4HE	G4HEV3.wav	1		1	2158	Experimental	Filler	LIKES TARGET	Yes	Cake	Ice cream	Experimental	Filler	Yes	11	1	0	Likes	Target	2
102	G2KC	G2KCV1.wav	1		1	2117	Control	Filler	DISLIKES TARGET	Yes	Red car	Black car	Control	Filler	No	12	1	4	Dislikes	Target	2
102	G2KC	G2KCV2.wav	1		1	1499	Control	Filler	DISLIKES TARGET	Yes	Red car	Black car	Control	Filler	No	12	1	4	Dislikes	Target	2
102	G2KC	G2KCV3.wav	1		1	2163	Control	Filler	DISLIKES TARGET	Yes	Red car	Black car	Control	Filler	No	12	1	4	Dislikes	Target	2
102	G1IC	G1ICV1.wav	1		1	2294	Control	Critical	LIKES TARGET	No	Mouse	Computer mouse	Control	Critical	Yes	13	1	0	Likes	Target	2
102	G1IC	G1ICV2.wav	1		1	2416	Control	Filler	LIKES TARGET	No	Mouse	Computer mouse	Control	Filler	Yes	13	1	0	Likes	Target	2
102	G1IC	G1ICV3.wav	1		1	2305	Control	Filler	LIKES TARGET	No	Mouse	Computer mouse	Control	Filler	Yes	13	1	0	Likes	Target	2
102	G1IC	G1ICV4.wav	1		1	1982	Control	Filler	LIKES TARGET	No	Mouse	Computer mouse	Control	Filler	Yes	13	1	0	Likes	Target	2
102	G4OE	G4OEV1.wav	1		1	3635	Experimental	Filler	DISLIKES TARGET	Yes	Coke	Pepsi	Experimental	Filler	No	14	1	4	Dislikes	Target	2
102	G4OE	G4OEV2.wav	1		1	1908	Experimental	Filler	DISLIKES TARGET	Yes	Coke	Pepsi	Experimental	Filler	No	14	1	4	Dislikes	Target	2
102	G4OE	G4OEV3.wav	1		1	1980	Experimental	Critical	DISLIKES TARGET	Yes	Coke	Pepsi	Experimental	Critical	No	14	1	4	Dislikes	Target	2
102	G4OE	G4OEV4.wav	1		1	3762	Experimental	Critical	DISLIKES TARGET	Yes	Coke	Pepsi	Experimental	Critical	No	14	1	4	Dislikes	Target	2
102	G2CC	G2CCV1.wav	1		1	1628	Control	Filler	LIKES TARGET	Yes	Football	Rugby ball	Control	Filler	Yes	15	1	0	Likes	Target	2
102	G2CC	G2CCV2.wav	1		1	1596	Control	Filler	LIKES TARGET	Yes	Football	Rugby ball	Control	Filler	Yes	15	1	0	Likes	Target	2
102	G2CC	G2CCV3.wav	1		1	1649	Control	Filler	LIKES TARGET	Yes	Football	Rugby ball	Control	Filler	Yes	15	1	0	Likes	Target	2
102	G2CC	G2CCV4.wav	1		1	2203	Control	Critical	LIKES TARGET	Yes	Football	Rugby ball	Control	Critical	Yes	15	1	0	Likes	Target	2
102	G2CC	G2CCV5.wav	1		1	1830	Control	Filler	LIKES TARGET	Yes	Football	Rugby ball	Control	Filler	Yes	15	1	0	Likes	Target	2
102	G1BC	G1BCV1.wav	1		1	2047	Control	Filler	LIKES TARGET	Yes	Tie	Bow-tie	Control	Filler	Yes	16	1	0	Likes	Target	2
102	G1BC	G1BCV2.wav	1		1	1949	Control	Filler	LIKES TARGET	Yes	Tie	Bow-tie	Control	Filler	Yes	16	1	0	Likes	Target	2
102	G1BC	G1BCV3.wav	1		1	2155	Control	Filler	LIKES TARGET	Yes	Tie	Bow-tie	Control	Filler	Yes	16	1	0	Likes	Target	2
102	G2DE	G2DEV1.wav	1		1	2290	Experimental	Filler	LIKES COMPETITOR	No	Brown bread	White bread	Experimental	Filler	No	17	1	3	Likes	Competitor	2
102	G2DE	G2DEV2.wav	1		1	1954	Experimental	Critical	LIKES COMPETITOR	No	Brown bread	White bread	Experimental	Critical	No	17	1	3	Likes	Competitor	2
102	G2DE	G2DEV3.wav	1		1	1905	Experimental	Filler	LIKES COMPETITOR	No	Brown bread	White bread	Experimental	Filler	No	17	1	3	Likes	Competitor	2
102	G2DE	G2DEV4.wav	1		1	1974	Experimental	Filler	LIKES COMPETITOR	No	Brown bread	White bread	Experimental	Filler	No	17	1	3	Likes	Competitor	2
102	G2LC	G2LCV1.wav	1		1	2144	Control	Filler	DISLIKES TARGET	No	Hair brush	Paint brush	Control	Filler	No	18	1	4	Dislikes	Target	2
102	G2LC	G2LCV2.wav	1		1	1673	Control	Filler	DISLIKES TARGET	No	Hair brush	Paint brush	Control	Filler	No	18	1	4	Dislikes	Target	2
102	G2LC	G2LCV3.wav	1		1	1831	Control	Critical	DISLIKES TARGET	No	Hair brush	Paint brush	Control	Critical	No	18	1	4	Dislikes	Target	2
102	G3NE	G3NEV1.wav	1		1	1930	Experimental	Filler	LIKES TARGET	Yes	Whisky	Vodka	Experimental	Filler	Yes	19	1	0	Likes	Target	2
102	G3NE	G3NEV2.wav	1		1	2251	Experimental	Filler	LIKES TARGET	Yes	Whisky	Vodka	Experimental	Filler	Yes	19	1	0	Likes	Target	2
102	G3NE	G3NEV3.wav	1		1	1693	Experimental	Critical	LIKES TARGET	Yes	Whisky	Vodka	Experimental	Critical	Yes	19	1	0	Likes	Target	2
102	G3NE	G3NEV4.wav	1		1	950	Experimental	Filler	LIKES TARGET	Yes	Whisky	Vodka	Experimental	Filler	Yes	19	1	0	Likes	Target	2
102	G3NE	G3NEV5.wav	1		1	1848	Experimental	Filler	LIKES TARGET	Yes	Whisky	Vodka	Experimental	Filler	Yes	19	1	0	Likes	Target	2
102	G3MC	G3MCV1.wav	1		1	1764	Control	Critical	LIKES TARGET	No	Tea cup	Coffee cup	Control	Critical	Yes	20	1	0	Likes	Target	2
102	G3MC	G3MCV2.wav	1		1	2016	Control	Filler	LIKES TARGET	No	Tea cup	Coffee cup	Control	Filler	Yes	20	1	0	Likes	Target	2
102	G3MC	G3MCV3.wav	1		1	1720	Control	Filler	LIKES TARGET	No	Tea cup	Coffee cup	Control	Filler	Yes	20	1	0	Likes	Target	2
102	G3MC	G3MCV4.wav	1		1	2296	Control	Filler	LIKES TARGET	No	Tea cup	Coffee cup	Control	Filler	Yes	20	1	0	Likes	Target	2
102	G3GE	G3GEV1.wav	1		1	2347	Experimental	Filler	LIKES COMPETITOR	No	White wine	Red wine	Experimental	Filler	No	21	1	3	Likes	Competitor	2
102	G3GE	G3GEV2.wav	1		1	2460	Experimental	Filler	LIKES COMPETITOR	No	White wine	Red wine	Experimental	Filler	No	21	1	3	Likes	Competitor	2
102	G3GE	G3GEV3.wav	1		1	1683	Experimental	Filler	LIKES COMPETITOR	No	White wine	Red wine	Experimental	Filler	No	21	1	3	Likes	Competitor	2
102	G3GE	G3GEV4.wav	1		1	2011	Experimental	Critical	LIKES COMPETITOR	No	White wine	Red wine	Experimental	Critical	No	21	1	3	Likes	Competitor	2
102	G3EC	G3ECV1.wav	1		1	1773	Control	Filler	DISLIKES TARGET	Yes	Blue pen	Black pen	Control	Filler	No	22	1	4	Dislikes	Target	2
102	G3EC	G3ECV2.wav	1		1	1422	Control	Filler	DISLIKES TARGET	Yes	Blue pen	Black pen	Control	Filler	No	22	1	4	Dislikes	Target	2
102	G3EC	G3ECV3.wav	1		1	1485	Control	Critical	DISLIKES TARGET	Yes	Blue pen	Black pen	Control	Critical	No	22	1	4	Dislikes	Target	2
102	G3EC	G3ECV4.wav	1		1	1239	Control	Filler	DISLIKES TARGET	Yes	Blue pen	Black pen	Control	Filler	No	22	1	4	Dislikes	Target	2
102	G3EC	G3ECV5.wav	1		1	2195	Control	Filler	DISLIKES TARGET	Yes	Blue pen	Black pen	Control	Filler	No	22	1	4	Dislikes	Target	2
102	G4PE	G4PEV1.wav	1		1	2245	Experimental	Filler	DISLIKES COMPETITOR	No	Beer	Cider	Experimental	Filler	Yes	23	1	1	Dislikes	Competitor	2
102	G4PE	G4PEV2.wav	1		1	1847	Experimental	Critical	DISLIKES COMPETITOR	No	Beer	Cider	Experimental	Critical	Yes	23	1	1	Dislikes	Competitor	2
102	G4PE	G4PEV3.wav	1		1	2215	Experimental	Filler	DISLIKES COMPETITOR	No	Beer	Cider	Experimental	Filler	Yes	23	1	1	Dislikes	Competitor	2
102	G4PE	G4PEV4.wav	1		1	1315	Experimental	Filler	DISLIKES COMPETITOR	No	Beer	Cider	Experimental	Filler	Yes	23	1	1	Dislikes	Competitor	2
102	G4PE	G4PEV5.wav	1		1	1613	Experimental	Critical	DISLIKES COMPETITOR	No	Beer	Cider	Experimental	Critical	Yes	23	1	1	Dislikes	Competitor	2
102	G1AC	G1ACV1.wav	1		1	1907	Control	Filler	LIKES TARGET	No	Red apple	Green apple	Control	Filler	Yes	24	1	0	Likes	Target	2
102	G1AC	G1ACV2.wav	1		1	2123	Control	Filler	LIKES TARGET	No	Red apple	Green apple	Control	Filler	Yes	24	1	0	Likes	Target	2
102	G1AC	G1ACV3.wav	1		1	1684	Control	Filler	LIKES TARGET	No	Red apple	Green apple	Control	Filler	Yes	24	1	0	Likes	Target	2
102	G1AC	G1ACV4.wav	1		1	1836	Control	Critical	LIKES TARGET	No	Red apple	Green apple	Control	Critical	Yes	24	1	0	Likes	Target	2
102	G1AC	G1ACV5.wav	1		1	1017	Control	Filler	LIKES TARGET	No	Red apple	Green apple	Control	Filler	Yes	24	1	0	Likes	Target	2
102	G2LE	G2LEV1.wav	1		1	1156	Experimental	Filler	LIKES COMPETITOR	No	Hair brush	Paint brush	Experimental	Filler	No	25	1	3	Likes	Competitor	2
102	G2LE	G2LEV2.wav	1		1	1314	Experimental	Filler	LIKES COMPETITOR	No	Hair brush	Paint brush	Experimental	Filler	No	25	1	3	Likes	Competitor	2
102	G2LE	G2LEV3.wav	1		1	2202	Experimental	Filler	LIKES COMPETITOR	No	Hair brush	Paint brush	Experimental	Filler	No	25	1	3	Likes	Competitor	2
102	G1JC	G1JCV1.wav	1		1	1456	Control	Filler	DISLIKES TARGET	Yes	Champagne	Spectacles	Control	Filler	No	26	1	4	Dislikes	Target	2
102	G1JC	G1JCV2.wav	1		1	1922	Control	Critical	DISLIKES TARGET	Yes	Champagne	Spectacles	Control	Critical	No	26	1	4	Dislikes	Target	2
102	G1JC	G1JCV3.wav	1		1	2763	Control	Filler	DISLIKES TARGET	Yes	Champagne	Spectacles	Control	Filler	No	26	1	4	Dislikes	Target	2
102	G3EE	G3EEV1.wav	1		1	1893	Experimental	Filler	DISLIKES TARGET	yes	Blue pen	Black pen	Experimental	Filler	No	27	1	4	Dislikes	Target	2
102	G3EE	G3EEV2.wav	1		1	1312	Experimental	Critical	DISLIKES TARGET	yes	Blue pen	Black pen	Experimental	Critical	No	27	1	4	Dislikes	Target	2
102	G3EE	G3EEV3.wav	1		1	2516	Experimental	Filler	DISLIKES TARGET	yes	Blue pen	Black pen	Experimental	Filler	No	27	1	4	Dislikes	Target	2
102	G3EE	G3EEV4.wav	1		1	1890	Experimental	Filler	DISLIKES TARGET	yes	Blue pen	Black pen	Experimental	Filler	No	27	1	4	Dislikes	Target	2
102	G3EE	G3EEV5.wav	1		1	1635	Experimental	Filler	DISLIKES TARGET	yes	Blue pen	Black pen	Experimental	Filler	No	27	1	4	Dislikes	Target	2
102	G1BE	G1BEV1.wav	1		1	1878	Experimental	Critical	LIKES TARGET	Yes	Tie	Bow-tie	Experimental	Critical	Yes	28	1	0	Likes	Target	2
102	G1BE	G1BEV2.wav	1		1	1781	Experimental	Filler	LIKES TARGET	Yes	Tie	Bow-tie	Experimental	Filler	Yes	28	1	0	Likes	Target	2
102	G1BE	G1BEV3.wav	1		1	2240	Experimental	Filler	LIKES TARGET	Yes	Tie	Bow-tie	Experimental	Filler	Yes	28	1	0	Likes	Target	2
102	G3GC	G3GCV1.wav	1		1	1417	Control	Filler	DISLIKES TARGET	No	White wine	Red wine	Control	Filler	No	29	1	4	Dislikes	Target	2
102	G3GC	G3GCV2.wav	1		1	1760	Control	Filler	DISLIKES TARGET	No	White wine	Red wine	Control	Filler	No	29	1	4	Dislikes	Target	2
102	G3GC	G3GCV3.wav	1		1	2126	Control	Critical	DISLIKES TARGET	No	White wine	Red wine	Control	Critical	No	29	1	4	Dislikes	Target	2
102	G3GC	G3GCV4.wav	1		1	2839	Control	Filler	DISLIKES TARGET	No	White wine	Red wine	Control	Filler	No	29	1	4	Dislikes	Target	2
102	G1IE	G1IEV1.wav	1		1	2093	Experimental	Filler	DISLIKES COMPETITOR	No	Mouse	Computer mouse	Experimental	Filler	Yes	30	1	1	Dislikes	Competitor	2
102	G1IE	G1IEV2.wav	1		1	1588	Experimental	Critical	DISLIKES COMPETITOR	No	Mouse	Computer mouse	Experimental	Critical	Yes	30	1	1	Dislikes	Competitor	2
102	G1IE	G1IEV3.wav	1		1	2039	Experimental	Filler	DISLIKES COMPETITOR	No	Mouse	Computer mouse	Experimental	Filler	Yes	30	1	1	Dislikes	Competitor	2
102	G1IE	G1IEV4.wav	1		1	2062	Experimental	Filler	DISLIKES COMPETITOR	No	Mouse	Computer mouse	Experimental	Filler	Yes	30	1	1	Dislikes	Competitor	2
102	G4PC	G4PCV1.wav	1		1	2051	Control	Filler	LIKES TARGET	No	Beer	Cider	Control	Filler	Yes	31	1	0	Likes	Target	2
102	G4PC	G4PCV2.wav	1		1	1737	Control	Critical	LIKES TARGET	No	Beer	Cider	Control	Critical	Yes	31	1	0	Likes	Target	2
102	G4PC	G4PCV3.wav	1		1	2143	Control	Filler	LIKES TARGET	No	Beer	Cider	Control	Filler	Yes	31	1	0	Likes	Target	2
102	G4PC	G4PCV4.wav	1		1	1321	Control	Filler	LIKES TARGET	No	Beer	Cider	Control	Filler	Yes	31	1	0	Likes	Target	2
102	G4PC	G4PCV5.wav	1		1	2753	Control	Filler	LIKES TARGET	No	Beer	Cider	Control	Filler	Yes	31	1	0	Likes	Target	2
103	G4HC	G4HCV1.wav	1		1	3783	Control	Critical	LIKES TARGET	Yes	Cake	Ice cream	Control	Critical	Yes	0	1	0	Likes	Target	2
103	G4HC	G4HCV2.wav	1		1	3467	Control	Critical	LIKES TARGET	Yes	Cake	Ice cream	Control	Critical	Yes	0	1	0	Likes	Target	2
103	G4HC	G4HCV3.wav	1		1	3510	Control	Filler	LIKES TARGET	Yes	Cake	Ice cream	Control	Filler	Yes	0	1	0	Likes	Target	2
103	G4FE	G4FEV1.wav	1		1	3517	Experimental	Filler	LIKES COMPETITOR	No	Dog	Cat	Experimental	Filler	No	1	1	3	Likes	Competitor	2
103	G4FE	G4FEV2.wav	1		1	3560	Experimental	Filler	LIKES COMPETITOR	No	Dog	Cat	Experimental	Filler	No	1	1	3	Likes	Competitor	2
103	G4FE	G4FEV3.wav	1		1	3999	Experimental	Filler	LIKES COMPETITOR	No	Dog	Cat	Experimental	Filler	No	1	1	3	Likes	Competitor	2
103	G4FE	G4FEV4.wav	1		1	3817	Experimental	Critical	LIKES COMPETITOR	No	Dog	Cat	Experimental	Critical	No	1	1	3	Likes	Competitor	2
103	G2KE	G2KEV1.wav	1		1	3691	Experimental	Filler	DISLIKES TARGET	Yes	Red car	Black car	Experimental	Filler	No	2	1	4	Dislikes	Target	2
103	G2KE	G2KEV2.wav	1		1	3207	Experimental	Filler	DISLIKES TARGET	Yes	Red car	Black car	Experimental	Filler	No	2	1	4	Dislikes	Target	2
103	G2KE	G2KEV3.wav	-1		1	3619	Experimental	Filler	DISLIKES TARGET	Yes	Red car	Black car	Experimental	Filler	No	2	0	4	Dislikes	Target	2
103	G2DC	G2DCV1.wav	1		1	3470	Control	Critical	DISLIKES TARGET	No	Brown bread	White bread	Control	Critical	No	3	1	4	Dislikes	Target	2
103	G2DC	G2DCV2.wav	1		1	3600	Control	Filler	DISLIKES TARGET	No	Brown bread	White bread	Control	Filler	No	3	1	4	Dislikes	Target	2
103	G2DC	G2DCV3.wav	1		1	3292	Control	Filler	DISLIKES TARGET	No	Brown bread	White bread	Control	Filler	No	3	1	4	Dislikes	Target	2
103	G2DC	G2DCV4.wav	1		1	3239	Control	Filler	DISLIKES TARGET	No	Brown bread	White bread	Control	Filler	No	3	1	4	Dislikes	Target	2
103	G2CE	G2CEV1.wav	1		1	3523	Experimental	Critical	LIKES TARGET	Yes	Football	Rugby ball	Experimental	Critical	Yes	4	1	0	Likes	Target	2
103	G2CE	G2CEV2.wav	-1		1	3748	Experimental	Filler	LIKES TARGET	Yes	Football	Rugby ball	Experimental	Filler	Yes	4	0	0	Likes	Target	2
103	G2CE	G2CEV3.wav	1		1	3410	Experimental	Filler	LIKES TARGET	Yes	Football	Rugby ball	Experimental	Filler	Yes	4	1	0	Likes	Target	2
103	G2CE	G2CEV4.wav	1		1	3701	Experimental	Filler	LIKES TARGET	Yes	Football	Rugby ball	Experimental	Filler	Yes	4	1	0	Likes	Target	2
103	G2CE	G2CEV5.wav	1		1	4202	Experimental	Filler	LIKES TARGET	Yes	Football	Rugby ball	Experimental	Filler	Yes	4	1	0	Likes	Target	2
103	G4OC	G4OCV1.wav	1			0	Control	Filler	DISLIKES TARGET	Yes	Coke	Pepsi	Control	Filler	No	5	1	4	Dislikes	Target	2
103	G4OC	G4OCV2.wav	1			0	Control	Critical	DISLIKES TARGET	Yes	Coke	Pepsi	Control	Critical	No	5	1	4	Dislikes	Target	2
103	G4OC	G4OCV3.wav	1			0	Control	Filler	DISLIKES TARGET	Yes	Coke	Pepsi	Control	Filler	No	5	1	4	Dislikes	Target	2
103	G4OC	G4OCV4.wav	1			0	Control	Filler	DISLIKES TARGET	Yes	Coke	Pepsi	Control	Filler	No	5	1	4	Dislikes	Target	2
103	G1JE	G1JEV1.wav	1		1	3880	Experimental	Critical	DISLIKES TARGET	Yes	Champagne	Spectacles	Experimental	Critical	No	6	1	4	Dislikes	Target	2
103	G1JE	G1JEV2.wav	1		1	3464	Experimental	Filler	DISLIKES TARGET	Yes	Champagne	Spectacles	Experimental	Filler	No	6	1	4	Dislikes	Target	2
103	G1JE	G1JEV3.wav	1		1	3451	Experimental	Filler	DISLIKES TARGET	Yes	Champagne	Spectacles	Experimental	Filler	No	6	1	4	Dislikes	Target	2
103	G3NC	G3NCV1.wav	1		1	3595	Control	Filler	LIKES TARGET	Yes	Whisky	Vodka	Control	Filler	Yes	7	1	0	Likes	Target	2
103	G3NC	G3NCV2.wav	1		1	3598	Control	Filler	LIKES TARGET	Yes	Whisky	Vodka	Control	Filler	Yes	7	1	0	Likes	Target	2
103	G3NC	G3NCV3.wav	1		1	3665	Control	Filler	LIKES TARGET	Yes	Whisky	Vodka	Control	Filler	Yes	7	1	0	Likes	Target	2
103	G3NC	G3NCV4.wav	1		1	3533	Control	Critical	LIKES TARGET	Yes	Whisky	Vodka	Control	Critical	Yes	7	1	0	Likes	Target	2
103	G3NC	G3NCV5.wav	1		1	3241	Control	Filler	LIKES TARGET	Yes	Whisky	Vodka	Control	Filler	Yes	7	1	0	Likes	Target	2
103	G1AE	G1AEV1.wav	1		1	3540	Experimental	Filler	DISLIKES COMPETITOR	No	Red apple	Green apple	Experimental	Filler	Yes	8	1	1	Dislikes	Competitor	2
103	G1AE	G1AEV2.wav	1		1	3360	Experimental	Filler	DISLIKES COMPETITOR	No	Red apple	Green apple	Experimental	Filler	Yes	8	1	1	Dislikes	Competitor	2
103	G1AE	G1AEV3.wav	1		1	3739	Experimental	Filler	DISLIKES COMPETITOR	No	Red apple	Green apple	Experimental	Filler	Yes	8	1	1	Dislikes	Competitor	2
103	G1AE	G1AEV4.wav	1		1	3670	Experimental	Critical	DISLIKES COMPETITOR	No	Red apple	Green apple	Experimental	Critical	Yes	8	1	1	Dislikes	Competitor	2
103	G1AE	G1AEV5.wav	1		1	3450	Experimental	Filler	DISLIKES COMPETITOR	No	Red apple	Green apple	Experimental	Filler	Yes	8	1	1	Dislikes	Competitor	2
103	G4FC	G4FCV1.wav	1		1	3568	Control	Critical	DISLIKES TARGET	No	Dog	Cat	Control	Critical	No	9	1	4	Dislikes	Target	2
103	G4FC	G4FCV2.wav	1		1	3187	Control	Filler	DISLIKES TARGET	No	Dog	Cat	Control	Filler	No	9	1	4	Dislikes	Target	2
103	G4FC	G4FCV3.wav	1		1	3974	Control	Filler	DISLIKES TARGET	No	Dog	Cat	Control	Filler	No	9	1	4	Dislikes	Target	2
103	G4FC	G4FCV4.wav	1		1	3574	Control	Filler	DISLIKES TARGET	No	Dog	Cat	Control	Filler	No	9	1	4	Dislikes	Target	2
103	G3ME	G3MEV1.wav	1		1	3718	Experimental	Critical	DISLIKES COMPETITOR	No	Tea cup	Coffee cup	Experimental	Critical	Yes	10	1	1	Dislikes	Competitor	2
103	G3ME	G3MEV2.wav	1		1	3320	Experimental	Filler	DISLIKES COMPETITOR	No	Tea cup	Coffee cup	Experimental	Filler	Yes	10	1	1	Dislikes	Competitor	2
103	G3ME	G3MEV3.wav	1		1	3986	Experimental	Filler	DISLIKES COMPETITOR	No	Tea cup	Coffee cup	Experimental	Filler	Yes	10	1	1	Dislikes	Competitor	2
103	G3ME	G3MEV4.wav	1		1	3318	Experimental	Critical	DISLIKES COMPETITOR	No	Tea cup	Coffee cup	Experimental	Critical	Yes	10	1	1	Dislikes	Competitor	2
103	G4HE	G4HEV1.wav	1		1	3693	Experimental	Filler	LIKES TARGET	Yes	Cake	Ice cream	Experimental	Filler	Yes	11	1	0	Likes	Target	2
103	G4HE	G4HEV2.wav	-1		1	3511	Experimental	Critical	LIKES TARGET	Yes	Cake	Ice cream	Experimental	Critical	Yes	11	0	0	Likes	Target	2
103	G4HE	G4HEV3.wav	1		1	3506	Experimental	Filler	LIKES TARGET	Yes	Cake	Ice cream	Experimental	Filler	Yes	11	1	0	Likes	Target	2
103	G2KC	G2KCV1.wav	1		1	3357	Control	Filler	DISLIKES TARGET	Yes	Red car	Black car	Control	Filler	No	12	1	4	Dislikes	Target	2
103	G2KC	G2KCV2.wav	1		1	3358	Control	Filler	DISLIKES TARGET	Yes	Red car	Black car	Control	Filler	No	12	1	4	Dislikes	Target	2
103	G2KC	G2KCV3.wav	1		1	3370	Control	Filler	DISLIKES TARGET	Yes	Red car	Black car	Control	Filler	No	12	1	4	Dislikes	Target	2
103	G1IC	G1ICV1.wav	1		1	3509	Control	Critical	LIKES TARGET	No	Mouse	Computer mouse	Control	Critical	Yes	13	1	0	Likes	Target	2
103	G1IC	G1ICV2.wav	1		1	3424	Control	Filler	LIKES TARGET	No	Mouse	Computer mouse	Control	Filler	Yes	13	1	0	Likes	Target	2
103	G1IC	G1ICV3.wav	1		1	3315	Control	Filler	LIKES TARGET	No	Mouse	Computer mouse	Control	Filler	Yes	13	1	0	Likes	Target	2
103	G1IC	G1ICV4.wav	1		1	3430	Control	Filler	LIKES TARGET	No	Mouse	Computer mouse	Control	Filler	Yes	13	1	0	Likes	Target	2
103	G4OE	G4OEV1.wav	1		1	3785	Experimental	Filler	DISLIKES TARGET	Yes	Coke	Pepsi	Experimental	Filler	No	14	1	4	Dislikes	Target	2
103	G4OE	G4OEV2.wav	1		1	3463	Experimental	Filler	DISLIKES TARGET	Yes	Coke	Pepsi	Experimental	Filler	No	14	1	4	Dislikes	Target	2
103	G4OE	G4OEV3.wav	1		1	3423	Experimental	Critical	DISLIKES TARGET	Yes	Coke	Pepsi	Experimental	Critical	No	14	1	4	Dislikes	Target	2
103	G4OE	G4OEV4.wav	1		1	3647	Experimental	Critical	DISLIKES TARGET	Yes	Coke	Pepsi	Experimental	Critical	No	14	1	4	Dislikes	Target	2
103	G2CC	G2CCV1.wav	1		1	3256	Control	Filler	LIKES TARGET	Yes	Football	Rugby ball	Control	Filler	Yes	15	1	0	Likes	Target	2
103	G2CC	G2CCV2.wav	1		1	3576	Control	Filler	LIKES TARGET	Yes	Football	Rugby ball	Control	Filler	Yes	15	1	0	Likes	Target	2
103	G2CC	G2CCV3.wav	1		1	3380	Control	Filler	LIKES TARGET	Yes	Football	Rugby ball	Control	Filler	Yes	15	1	0	Likes	Target	2
103	G2CC	G2CCV4.wav	1		1	3470	Control	Critical	LIKES TARGET	Yes	Football	Rugby ball	Control	Critical	Yes	15	1	0	Likes	Target	2
103	G2CC	G2CCV5.wav	1		1	3459	Control	Filler	LIKES TARGET	Yes	Football	Rugby ball	Control	Filler	Yes	15	1	0	Likes	Target	2
103	G1BC	G1BCV1.wav	1		1	3230	Control	Filler	LIKES TARGET	Yes	Tie	Bow-tie	Control	Filler	Yes	16	1	0	Likes	Target	2
103	G1BC	G1BCV2.wav	1		1	3290	Control	Filler	LIKES TARGET	Yes	Tie	Bow-tie	Control	Filler	Yes	16	1	0	Likes	Target	2
103	G1BC	G1BCV3.wav	1		1	3446	Control	Filler	LIKES TARGET	Yes	Tie	Bow-tie	Control	Filler	Yes	16	1	0	Likes	Target	2
103	G2DE	G2DEV1.wav	-1		1	3231	Experimental	Filler	LIKES COMPETITOR	No	Brown bread	White bread	Experimental	Filler	No	17	0	3	Likes	Competitor	2
103	G2DE	G2DEV2.wav	1		1	3169	Experimental	Critical	LIKES COMPETITOR	No	Brown bread	White bread	Experimental	Critical	No	17	1	3	Likes	Competitor	2
103	G2DE	G2DEV3.wav	1		1	3405	Experimental	Filler	LIKES COMPETITOR	No	Brown bread	White bread	Experimental	Filler	No	17	1	3	Likes	Competitor	2
103	G2DE	G2DEV4.wav	1		1	3208	Experimental	Filler	LIKES COMPETITOR	No	Brown bread	White bread	Experimental	Filler	No	17	1	3	Likes	Competitor	2
103	G2LC	G2LCV1.wav	1		1	3556	Control	Filler	DISLIKES TARGET	No	Hair brush	Paint brush	Control	Filler	No	18	1	4	Dislikes	Target	2
103	G2LC	G2LCV2.wav	1		1	3836	Control	Filler	DISLIKES TARGET	No	Hair brush	Paint brush	Control	Filler	No	18	1	4	Dislikes	Target	2
103	G2LC	G2LCV3.wav	1		1	3320	Control	Critical	DISLIKES TARGET	No	Hair brush	Paint brush	Control	Critical	No	18	1	4	Dislikes	Target	2
103	G3NE	G3NEV1.wav	1		1	3353	Experimental	Filler	LIKES TARGET	Yes	Whisky	Vodka	Experimental	Filler	Yes	19	1	0	Likes	Target	2
103	G3NE	G3NEV2.wav	1		1	3689	Experimental	Filler	LIKES TARGET	Yes	Whisky	Vodka	Experimental	Filler	Yes	19	1	0	Likes	Target	2
103	G3NE	G3NEV3.wav	1		1	3235	Experimental	Critical	LIKES TARGET	Yes	Whisky	Vodka	Experimental	Critical	Yes	19	1	0	Likes	Target	2
103	G3NE	G3NEV4.wav	1		1	3313	Experimental	Filler	LIKES TARGET	Yes	Whisky	Vodka	Experimental	Filler	Yes	19	1	0	Likes	Target	2
103	G3NE	G3NEV5.wav	1		1	3474	Experimental	Filler	LIKES TARGET	Yes	Whisky	Vodka	Experimental	Filler	Yes	19	1	0	Likes	Target	2
103	G3MC	G3MCV1.wav	1		1	3346	Control	Critical	LIKES TARGET	No	Tea cup	Coffee cup	Control	Critical	Yes	20	1	0	Likes	Target	2
103	G3MC	G3MCV2.wav	1		1	3492	Control	Filler	LIKES TARGET	No	Tea cup	Coffee cup	Control	Filler	Yes	20	1	0	Likes	Target	2
103	G3MC	G3MCV3.wav	1		1	3325	Control	Filler	LIKES TARGET	No	Tea cup	Coffee cup	Control	Filler	Yes	20	1	0	Likes	Target	2
103	G3MC	G3MCV4.wav	1		1	3109	Control	Filler	LIKES TARGET	No	Tea cup	Coffee cup	Control	Filler	Yes	20	1	0	Likes	Target	2
103	G3GE	G3GEV1.wav	1		1	3220	Experimental	Filler	LIKES COMPETITOR	No	White wine	Red wine	Experimental	Filler	No	21	1	3	Likes	Competitor	2
103	G3GE	G3GEV2.wav	1		1	3325	Experimental	Filler	LIKES COMPETITOR	No	White wine	Red wine	Experimental	Filler	No	21	1	3	Likes	Competitor	2
103	G3GE	G3GEV3.wav	-1		1	3495	Experimental	Filler	LIKES COMPETITOR	No	White wine	Red wine	Experimental	Filler	No	21	0	3	Likes	Competitor	2
103	G3GE	G3GEV4.wav	1		1	3586	Experimental	Critical	LIKES COMPETITOR	No	White wine	Red wine	Experimental	Critical	No	21	1	3	Likes	Competitor	2
103	G3EC	G3ECV1.wav	1		1	3144	Control	Filler	DISLIKES TARGET	Yes	Blue pen	Black pen	Control	Filler	No	22	1	4	Dislikes	Target	2
103	G3EC	G3ECV2.wav	1		1	3332	Control	Filler	DISLIKES TARGET	Yes	Blue pen	Black pen	Control	Filler	No	22	1	4	Dislikes	Target	2
103	G3EC	G3ECV3.wav	1		1	3326	Control	Critical	DISLIKES TARGET	Yes	Blue pen	Black pen	Control	Critical	No	22	1	4	Dislikes	Target	2
103	G3EC	G3ECV4.wav	1		1	3765	Control	Filler	DISLIKES TARGET	Yes	Blue pen	Black pen	Control	Filler	No	22	1	4	Dislikes	Target	2
103	G3EC	G3ECV5.wav	1		1	3438	Control	Filler	DISLIKES TARGET	Yes	Blue pen	Black pen	Control	Filler	No	22	1	4	Dislikes	Target	2
103	G4PE	G4PEV1.wav	1		1	3220	Experimental	Filler	DISLIKES COMPETITOR	No	Beer	Cider	Experimental	Filler	Yes	23	1	1	Dislikes	Competitor	2
103	G4PE	G4PEV2.wav	1		1	3365	Experimental	Critical	DISLIKES COMPETITOR	No	Beer	Cider	Experimental	Critical	Yes	23	1	1	Dislikes	Competitor	2
103	G4PE	G4PEV3.wav	1		1	3142	Experimental	Filler	DISLIKES COMPETITOR	No	Beer	Cider	Experimental	Filler	Yes	23	1	1	Dislikes	Competitor	2
103	G4PE	G4PEV4.wav	1		1	3128	Experimental	Filler	DISLIKES COMPETITOR	No	Beer	Cider	Experimental	Filler	Yes	23	1	1	Dislikes	Competitor	2
103	G4PE	G4PEV5.wav	1		1	3288	Experimental	Critical	DISLIKES COMPETITOR	No	Beer	Cider	Experimental	Critical	Yes	23	1	1	Dislikes	Competitor	2
103	G1AC	G1ACV1.wav	1		1	3571	Control	Filler	LIKES TARGET	No	Red apple	Green apple	Control	Filler	Yes	24	1	0	Likes	Target	2
103	G1AC	G1ACV2.wav	1		1	3182	Control	Filler	LIKES TARGET	No	Red apple	Green apple	Control	Filler	Yes	24	1	0	Likes	Target	2
103	G1AC	G1ACV3.wav	1		1	3648	Control	Filler	LIKES TARGET	No	Red apple	Green apple	Control	Filler	Yes	24	1	0	Likes	Target	2
103	G1AC	G1ACV4.wav	1		1	3330	Control	Critical	LIKES TARGET	No	Red apple	Green apple	Control	Critical	Yes	24	1	0	Likes	Target	2
103	G1AC	G1ACV5.wav	1		1	3333	Control	Filler	LIKES TARGET	No	Red apple	Green apple	Control	Filler	Yes	24	1	0	Likes	Target	2
103	G2LE	G2LEV1.wav	1		1	3423	Experimental	Filler	LIKES COMPETITOR	No	Hair brush	Paint brush	Experimental	Filler	No	25	1	3	Likes	Competitor	2
103	G2LE	G2LEV2.wav	1		1	3193	Experimental	Filler	LIKES COMPETITOR	No	Hair brush	Paint brush	Experimental	Filler	No	25	1	3	Likes	Competitor	2
103	G2LE	G2LEV3.wav	1		1	3536	Experimental	Filler	LIKES COMPETITOR	No	Hair brush	Paint brush	Experimental	Filler	No	25	1	3	Likes	Competitor	2
103	G1JC	G1JCV1.wav	1		1	3526	Control	Filler	DISLIKES TARGET	Yes	Champagne	Spectacles	Control	Filler	No	26	1	4	Dislikes	Target	2
103	G1JC	G1JCV2.wav	1		1	3600	Control	Critical	DISLIKES TARGET	Yes	Champagne	Spectacles	Control	Critical	No	26	1	4	Dislikes	Target	2
103	G1JC	G1JCV3.wav	1		1	3309	Control	Filler	DISLIKES TARGET	Yes	Champagne	Spectacles	Control	Filler	No	26	1	4	Dislikes	Target	2
103	G3EE	G3EEV1.wav	1		1	3441	Experimental	Filler	DISLIKES TARGET	yes	Blue pen	Black pen	Experimental	Filler	No	27	1	4	Dislikes	Target	2
103	G3EE	G3EEV2.wav	1			0	Experimental	Critical	DISLIKES TARGET	yes	Blue pen	Black pen	Experimental	Critical	No	27	1	4	Dislikes	Target	2
103	G3EE	G3EEV3.wav	1		1	3065	Experimental	Filler	DISLIKES TARGET	yes	Blue pen	Black pen	Experimental	Filler	No	27	1	4	Dislikes	Target	2
103	G3EE	G3EEV4.wav	1		1	3297	Experimental	Filler	DISLIKES TARGET	yes	Blue pen	Black pen	Experimental	Filler	No	27	1	4	Dislikes	Target	2
103	G3EE	G3EEV5.wav	1		1	3405	Experimental	Filler	DISLIKES TARGET	yes	Blue pen	Black pen	Experimental	Filler	No	27	1	4	Dislikes	Target	2
103	G1BE	G1BEV1.wav	1		1	3429	Experimental	Critical	LIKES TARGET	Yes	Tie	Bow-tie	Experimental	Critical	Yes	28	1	0	Likes	Target	2
103	G1BE	G1BEV2.wav	1		1	3112	Experimental	Filler	LIKES TARGET	Yes	Tie	Bow-tie	Experimental	Filler	Yes	28	1	0	Likes	Target	2
103	G1BE	G1BEV3.wav	1		1	3369	Experimental	Filler	LIKES TARGET	Yes	Tie	Bow-tie	Experimental	Filler	Yes	28	1	0	Likes	Target	2
103	G3GC	G3GCV1.wav	1		1	3106	Control	Filler	DISLIKES TARGET	No	White wine	Red wine	Control	Filler	No	29	1	4	Dislikes	Target	2
103	G3GC	G3GCV2.wav	1		1	3258	Control	Filler	DISLIKES TARGET	No	White wine	Red wine	Control	Filler	No	29	1	4	Dislikes	Target	2
103	G3GC	G3GCV3.wav	1		1	3315	Control	Critical	DISLIKES TARGET	No	White wine	Red wine	Control	Critical	No	29	1	4	Dislikes	Target	2
103	G3GC	G3GCV4.wav	1		1	3500	Control	Filler	DISLIKES TARGET	No	White wine	Red wine	Control	Filler	No	29	1	4	Dislikes	Target	2
103	G1IE	G1IEV1.wav	1		1	3165	Experimental	Critical	DISLIKES COMPETITOR	No	Mouse	Computer mouse	Experimental	Critical	Yes	30	1	1	Dislikes	Competitor	2
103	G1IE	G1IEV2.wav	1		1	3360	Experimental	Critical	DISLIKES COMPETITOR	No	Mouse	Computer mouse	Experimental	Critical	Yes	30	1	1	Dislikes	Competitor	2
103	G1IE	G1IEV3.wav	1		1	3206	Experimental	Filler	DISLIKES COMPETITOR	No	Mouse	Computer mouse	Experimental	Filler	Yes	30	1	1	Dislikes	Competitor	2
103	G1IE	G1IEV4.wav	1		1	3553	Experimental	Filler	DISLIKES COMPETITOR	No	Mouse	Computer mouse	Experimental	Filler	Yes	30	1	1	Dislikes	Competitor	2
103	G4PC	G4PCV1.wav	1		1	3187	Control	Filler	LIKES TARGET	No	Beer	Cider	Control	Filler	Yes	31	1	0	Likes	Target	2
103	G4PC	G4PCV2.wav	1		1	3350	Control	Filler	LIKES TARGET	No	Beer	Cider	Control	Filler	Yes	31	1	0	Likes	Target	2
103	G4PC	G4PCV3.wav	1		1	3198	Control	Critical	LIKES TARGET	No	Beer	Cider	Control	Critical	Yes	31	1	0	Likes	Target	2
103	G4PC	G4PCV4.wav	1		1	3118	Control	Filler	LIKES TARGET	No	Beer	Cider	Control	Filler	Yes	31	1	0	Likes	Target	2
103	G4PC	G4PCV5.wav	1		1	3273	Control	Filler	LIKES TARGET	No	Beer	Cider	Control	Filler	Yes	31	1	0	Likes	Target	2
104	G4HC	G4HCV1.wav	1		1	3194	Control	Filler	LIKES TARGET	Yes	Cake	Ice cream	Control	Filler	Yes	0	1	0	Likes	Target	2
104	G4HC	G4HCV2.wav	1		1	3552	Control	Critical	LIKES TARGET	Yes	Cake	Ice cream	Control	Critical	Yes	0	1	0	Likes	Target	2
104	G4HC	G4HCV3.wav	1		1	3196	Control	Filler	LIKES TARGET	Yes	Cake	Ice cream	Control	Filler	Yes	0	1	0	Likes	Target	2
104	G4FE	G4FEV1.wav	1		1	2895	Experimental	Filler	LIKES COMPETITOR	No	Dog	Cat	Experimental	Filler	No	1	1	3	Likes	Competitor	2
104	G4FE	G4FEV2.wav	1		1	2795	Experimental	Filler	LIKES COMPETITOR	No	Dog	Cat	Experimental	Filler	No	1	1	3	Likes	Competitor	2
104	G4FE	G4FEV3.wav	-1		1	3574	Experimental	Critical	LIKES COMPETITOR	No	Dog	Cat	Experimental	Critical	No	1	0	3	Likes	Competitor	2
104	G4FE	G4FEV4.wav	1		1	3194	Experimental	Filler	LIKES COMPETITOR	No	Dog	Cat	Experimental	Filler	No	1	1	3	Likes	Competitor	2
104	G2KE	G2KEV1.wav	1		1	2781	Experimental	Filler	DISLIKES TARGET	Yes	Red car	Black car	Experimental	Filler	No	2	1	4	Dislikes	Target	2
104	G2KE	G2KEV2.wav	1		1	2675	Experimental	Filler	DISLIKES TARGET	Yes	Red car	Black car	Experimental	Filler	No	2	1	4	Dislikes	Target	2
104	G2KE	G2KEV3.wav	1		1	2743	Experimental	Filler	DISLIKES TARGET	Yes	Red car	Black car	Experimental	Filler	No	2	1	4	Dislikes	Target	2
104	G2DC	G2DCV1.wav	1		1	2675	Control	Filler	DISLIKES TARGET	No	Brown bread	White bread	Control	Filler	No	3	1	4	Dislikes	Target	2
104	G2DC	G2DCV2.wav	1		1	2718	Control	Critical	DISLIKES TARGET	No	Brown bread	White bread	Control	Critical	No	3	1	4	Dislikes	Target	2
104	G2DC	G2DCV3.wav	1		1	2754	Control	Filler	DISLIKES TARGET	No	Brown bread	White bread	Control	Filler	No	3	1	4	Dislikes	Target	2
104	G2DC	G2DCV4.wav	1		1	2902	Control	Filler	DISLIKES TARGET	No	Brown bread	White bread	Control	Filler	No	3	1	4	Dislikes	Target	2
104	G2CE	G2CEV1.wav	1		1	2627	Experimental	Critical	LIKES TARGET	Yes	Football	Rugby ball	Experimental	Critical	Yes	4	1	0	Likes	Target	2
104	G2CE	G2CEV2.wav	-1		1	3152	Experimental	Filler	LIKES TARGET	Yes	Football	Rugby ball	Experimental	Filler	Yes	4	0	0	Likes	Target	2
104	G2CE	G2CEV3.wav	1		1	2592	Experimental	Filler	LIKES TARGET	Yes	Football	Rugby ball	Experimental	Filler	Yes	4	1	0	Likes	Target	2
104	G2CE	G2CEV4.wav	1		1	2592	Experimental	Filler	LIKES TARGET	Yes	Football	Rugby ball	Experimental	Filler	Yes	4	1	0	Likes	Target	2
104	G2CE	G2CEV5.wav	1		1	1971	Experimental	Filler	LIKES TARGET	Yes	Football	Rugby ball	Experimental	Filler	Yes	4	1	0	Likes	Target	2
104	G4OC	G4OCV1.wav	1			0	Control	Filler	DISLIKES TARGET	Yes	Coke	Pepsi	Control	Filler	No	5	1	4	Dislikes	Target	2
104	G4OC	G4OCV2.wav	1			0	Control	Critical	DISLIKES TARGET	Yes	Coke	Pepsi	Control	Critical	No	5	1	4	Dislikes	Target	2
104	G4OC	G4OCV3.wav	1			0	Control	Filler	DISLIKES TARGET	Yes	Coke	Pepsi	Control	Filler	No	5	1	4	Dislikes	Target	2
104	G4OC	G4OCV4.wav	1			0	Control	Filler	DISLIKES TARGET	Yes	Coke	Pepsi	Control	Filler	No	5	1	4	Dislikes	Target	2
104	G1JE	G1JEV1.wav	1			0	Experimental	Filler	DISLIKES TARGET	Yes	Champagne	Spectacles	Experimental	Filler	No	6	1	4	Dislikes	Target	2
104	G1JE	G1JEV2.wav	0		1	1260	Experimental	Filler	DISLIKES TARGET	Yes	Champagne	Spectacles	Experimental	Filler	No	6	0	4	Dislikes	Target	2
104	G1JE	G1JEV3.wav	1		1	2987	Experimental	Critical	DISLIKES TARGET	Yes	Champagne	Spectacles	Experimental	Critical	No	6	1	4	Dislikes	Target	2
104	G3NC	G3NCV1.wav	1		1	2957	Control	Filler	LIKES TARGET	Yes	Whisky	Vodka	Control	Filler	Yes	7	1	0	Likes	Target	2
104	G3NC	G3NCV2.wav	1		1	3206	Control	Critical	LIKES TARGET	Yes	Whisky	Vodka	Control	Critical	Yes	7	1	0	Likes	Target	2
104	G3NC	G3NCV3.wav	1		1	3113	Control	Filler	LIKES TARGET	Yes	Whisky	Vodka	Control	Filler	Yes	7	1	0	Likes	Target	2
104	G3NC	G3NCV4.wav	1		1	2926	Control	Filler	LIKES TARGET	Yes	Whisky	Vodka	Control	Filler	Yes	7	1	0	Likes	Target	2
104	G3NC	G3NCV5.wav	1		1	3035	Control	Filler	LIKES TARGET	Yes	Whisky	Vodka	Control	Filler	Yes	7	1	0	Likes	Target	2
104	G1AE	G1AEV1.wav	1		1	3101	Experimental	Critical	DISLIKES COMPETITOR	No	Red apple	Green apple	Experimental	Critical	Yes	8	1	1	Dislikes	Competitor	2
104	G1AE	G1AEV2.wav	1		1	2209	Experimental	Filler	DISLIKES COMPETITOR	No	Red apple	Green apple	Experimental	Filler	Yes	8	1	1	Dislikes	Competitor	2
104	G1AE	G1AEV3.wav	1		1	2630	Experimental	Filler	DISLIKES COMPETITOR	No	Red apple	Green apple	Experimental	Filler	Yes	8	1	1	Dislikes	Competitor	2
104	G1AE	G1AEV4.wav	1		1	2395	Experimental	Critical	DISLIKES COMPETITOR	No	Red apple	Green apple	Experimental	Critical	Yes	8	1	1	Dislikes	Competitor	2
104	G1AE	G1AEV5.wav	1		1	2688	Experimental	Filler	DISLIKES COMPETITOR	No	Red apple	Green apple	Experimental	Filler	Yes	8	1	1	Dislikes	Competitor	2
104	G4FC	G4FCV1.wav	1		1	2845	Control	Critical	DISLIKES TARGET	No	Dog	Cat	Control	Critical	No	9	1	4	Dislikes	Target	2
104	G4FC	G4FCV2.wav	1		1	2553	Control	Filler	DISLIKES TARGET	No	Dog	Cat	Control	Filler	No	9	1	4	Dislikes	Target	2
104	G4FC	G4FCV3.wav	1		1	2798	Control	Filler	DISLIKES TARGET	No	Dog	Cat	Control	Filler	No	9	1	4	Dislikes	Target	2
104	G4FC	G4FCV4.wav	1		1	2668	Control	Filler	DISLIKES TARGET	No	Dog	Cat	Control	Filler	No	9	1	4	Dislikes	Target	2
104	G3ME	G3MEV1.wav	1		1	3168	Experimental	Filler	DISLIKES COMPETITOR	No	Tea cup	Coffee cup	Experimental	Filler	Yes	10	1	1	Dislikes	Competitor	2
104	G3ME	G3MEV2.wav	1		1	3054	Experimental	Critical	DISLIKES COMPETITOR	No	Tea cup	Coffee cup	Experimental	Critical	Yes	10	1	1	Dislikes	Competitor	2
104	G3ME	G3MEV3.wav	1		1	3561	Experimental	Filler	DISLIKES COMPETITOR	No	Tea cup	Coffee cup	Experimental	Filler	Yes	10	1	1	Dislikes	Competitor	2
104	G3ME	G3MEV4.wav	1		1	2543	Experimental	Filler	DISLIKES COMPETITOR	No	Tea cup	Coffee cup	Experimental	Filler	Yes	10	1	1	Dislikes	Competitor	2
104	G4HE	G4HEV1.wav	1		1	2888	Experimental	Filler	LIKES TARGET	Yes	Cake	Ice cream	Experimental	Filler	Yes	11	1	0	Likes	Target	2
104	G4HE	G4HEV2.wav	1		1	2717	Experimental	Filler	LIKES TARGET	Yes	Cake	Ice cream	Experimental	Filler	Yes	11	1	0	Likes	Target	2
104	G4HE	G4HEV3.wav	1		1	2928	Experimental	Filler	LIKES TARGET	Yes	Cake	Ice cream	Experimental	Filler	Yes	11	1	0	Likes	Target	2
104	G2KC	G2KCV1.wav	1		1	3156	Control	Critical	DISLIKES TARGET	Yes	Red car	Black car	Control	Critical	No	12	1	4	Dislikes	Target	2
104	G2KC	G2KCV2.wav	1		1	2873	Control	Critical	DISLIKES TARGET	Yes	Red car	Black car	Control	Critical	No	12	1	4	Dislikes	Target	2
104	G2KC	G2KCV3.wav	1		1	2621	Control	Filler	DISLIKES TARGET	Yes	Red car	Black car	Control	Filler	No	12	1	4	Dislikes	Target	2
104	G1IC	G1ICV1.wav	1		1	2953	Control	Filler	LIKES TARGET	No	Mouse	Computer mouse	Control	Filler	Yes	13	1	0	Likes	Target	2
104	G1IC	G1ICV2.wav	1		1	2572	Control	Filler	LIKES TARGET	No	Mouse	Computer mouse	Control	Filler	Yes	13	1	0	Likes	Target	2
104	G1IC	G1ICV3.wav	1		1	2567	Control	Critical	LIKES TARGET	No	Mouse	Computer mouse	Control	Critical	Yes	13	1	0	Likes	Target	2
104	G1IC	G1ICV4.wav	1		1	2885	Control	Filler	LIKES TARGET	No	Mouse	Computer mouse	Control	Filler	Yes	13	1	0	Likes	Target	2
104	G4OE	G4OEV1.wav	1		1	3230	Experimental	Filler	DISLIKES TARGET	Yes	Coke	Pepsi	Experimental	Filler	No	14	1	4	Dislikes	Target	2
104	G4OE	G4OEV2.wav	1		1	2828	Experimental	Filler	DISLIKES TARGET	Yes	Coke	Pepsi	Experimental	Filler	No	14	1	4	Dislikes	Target	2
104	G4OE	G4OEV3.wav	1		1	2898	Experimental	Filler	DISLIKES TARGET	Yes	Coke	Pepsi	Experimental	Filler	No	14	1	4	Dislikes	Target	2
104	G4OE	G4OEV4.wav	1		1	3006	Experimental	Filler	DISLIKES TARGET	Yes	Coke	Pepsi	Experimental	Filler	No	14	1	4	Dislikes	Target	2
104	G2CC	G2CCV1.wav	1		1	2635	Control	Critical	LIKES TARGET	Yes	Football	Rugby ball	Control	Critical	Yes	15	1	0	Likes	Target	2
104	G2CC	G2CCV2.wav	1		1	2720	Control	Filler	LIKES TARGET	Yes	Football	Rugby ball	Control	Filler	Yes	15	1	0	Likes	Target	2
104	G2CC	G2CCV3.wav	1		1	2902	Control	Filler	LIKES TARGET	Yes	Football	Rugby ball	Control	Filler	Yes	15	1	0	Likes	Target	2
104	G2CC	G2CCV4.wav	1		1	2931	Control	Filler	LIKES TARGET	Yes	Football	Rugby ball	Control	Filler	Yes	15	1	0	Likes	Target	2
104	G2CC	G2CCV5.wav	1		1	2576	Control	Filler	LIKES TARGET	Yes	Football	Rugby ball	Control	Filler	Yes	15	1	0	Likes	Target	2
104	G1BC	G1BCV1.wav	1		1	2947	Control	Critical	LIKES TARGET	Yes	Tie	Bow-tie	Control	Critical	Yes	16	1	0	Likes	Target	2
104	G1BC	G1BCV2.wav	1		1	2768	Control	Filler	LIKES TARGET	Yes	Tie	Bow-tie	Control	Filler	Yes	16	1	0	Likes	Target	2
104	G1BC	G1BCV3.wav	1		1	2836	Control	Filler	LIKES TARGET	Yes	Tie	Bow-tie	Control	Filler	Yes	16	1	0	Likes	Target	2
104	G2DE	G2DEV1.wav	-1		1	3212	Experimental	Critical	LIKES COMPETITOR	No	Brown bread	White bread	Experimental	Critical	No	17	0	3	Likes	Competitor	2
104	G2DE	G2DEV2.wav	1		1	2575	Experimental	Filler	LIKES COMPETITOR	No	Brown bread	White bread	Experimental	Filler	No	17	1	3	Likes	Competitor	2
104	G2DE	G2DEV3.wav	1		1	2603	Experimental	Filler	LIKES COMPETITOR	No	Brown bread	White bread	Experimental	Filler	No	17	1	3	Likes	Competitor	2
104	G2DE	G2DEV4.wav	1		1	2648	Experimental	Critical	LIKES COMPETITOR	No	Brown bread	White bread	Experimental	Critical	No	17	1	3	Likes	Competitor	2
104	G2LC	G2LCV1.wav	1		1	2716	Control	Filler	DISLIKES TARGET	No	Hair brush	Paint brush	Control	Filler	No	18	1	4	Dislikes	Target	2
104	G2LC	G2LCV2.wav	1		1	3897	Control	Filler	DISLIKES TARGET	No	Hair brush	Paint brush	Control	Filler	No	18	1	4	Dislikes	Target	2
104	G2LC	G2LCV3.wav	1		1	2461	Control	Filler	DISLIKES TARGET	No	Hair brush	Paint brush	Control	Filler	No	18	1	4	Dislikes	Target	2
104	G3NE	G3NEV1.wav	1		1	2722	Experimental	Filler	LIKES TARGET	Yes	Whisky	Vodka	Experimental	Filler	Yes	19	1	0	Likes	Target	2
104	G3NE	G3NEV2.wav	1		1	2895	Experimental	Filler	LIKES TARGET	Yes	Whisky	Vodka	Experimental	Filler	Yes	19	1	0	Likes	Target	2
104	G3NE	G3NEV3.wav	1		1	2650	Experimental	Filler	LIKES TARGET	Yes	Whisky	Vodka	Experimental	Filler	Yes	19	1	0	Likes	Target	2
104	G3NE	G3NEV4.wav	1		1	2792	Experimental	Critical	LIKES TARGET	Yes	Whisky	Vodka	Experimental	Critical	Yes	19	1	0	Likes	Target	2
104	G3NE	G3NEV5.wav	1		1	2827	Experimental	Filler	LIKES TARGET	Yes	Whisky	Vodka	Experimental	Filler	Yes	19	1	0	Likes	Target	2
104	G3MC	G3MCV1.wav	1		1	2606	Control	Filler	LIKES TARGET	No	Tea cup	Coffee cup	Control	Filler	Yes	20	1	0	Likes	Target	2
104	G3MC	G3MCV2.wav	1		1	2890	Control	Critical	LIKES TARGET	No	Tea cup	Coffee cup	Control	Critical	Yes	20	1	0	Likes	Target	2
104	G3MC	G3MCV3.wav	1		1	2575	Control	Filler	LIKES TARGET	No	Tea cup	Coffee cup	Control	Filler	Yes	20	1	0	Likes	Target	2
104	G3MC	G3MCV4.wav	1		1	2923	Control	Filler	LIKES TARGET	No	Tea cup	Coffee cup	Control	Filler	Yes	20	1	0	Likes	Target	2
104	G3GE	G3GEV1.wav	1		1	3305	Experimental	Filler	LIKES COMPETITOR	No	White wine	Red wine	Experimental	Filler	No	21	1	3	Likes	Competitor	2
104	G3GE	G3GEV2.wav	1		1	2550	Experimental	Critical	LIKES COMPETITOR	No	White wine	Red wine	Experimental	Critical	No	21	1	3	Likes	Competitor	2
104	G3GE	G3GEV3.wav	-1		1	2140	Experimental	Filler	LIKES COMPETITOR	No	White wine	Red wine	Experimental	Filler	No	21	0	3	Likes	Competitor	2
104	G3GE	G3GEV4.wav	1		1	2601	Experimental	Filler	LIKES COMPETITOR	No	White wine	Red wine	Experimental	Filler	No	21	1	3	Likes	Competitor	2
104	G3EC	G3ECV1.wav	1		1	2471	Control	Critical	DISLIKES TARGET	Yes	Blue pen	Black pen	Control	Critical	No	22	1	4	Dislikes	Target	2
104	G3EC	G3ECV2.wav	1		1	2643	Control	Filler	DISLIKES TARGET	Yes	Blue pen	Black pen	Control	Filler	No	22	1	4	Dislikes	Target	2
104	G3EC	G3ECV3.wav	1		1	2568	Control	Filler	DISLIKES TARGET	Yes	Blue pen	Black pen	Control	Filler	No	22	1	4	Dislikes	Target	2
104	G3EC	G3ECV4.wav	1		1	2660	Control	Filler	DISLIKES TARGET	Yes	Blue pen	Black pen	Control	Filler	No	22	1	4	Dislikes	Target	2
104	G3EC	G3ECV5.wav	1		1	2752	Control	Critical	DISLIKES TARGET	Yes	Blue pen	Black pen	Control	Critical	No	22	1	4	Dislikes	Target	2
104	G4PE	G4PEV1.wav	1		1	2638	Experimental	Filler	DISLIKES COMPETITOR	No	Beer	Cider	Experimental	Filler	Yes	23	1	1	Dislikes	Competitor	2
104	G4PE	G4PEV2.wav	1		1	2466	Experimental	Filler	DISLIKES COMPETITOR	No	Beer	Cider	Experimental	Filler	Yes	23	1	1	Dislikes	Competitor	2
104	G4PE	G4PEV3.wav	1		1	2463	Experimental	Filler	DISLIKES COMPETITOR	No	Beer	Cider	Experimental	Filler	Yes	23	1	1	Dislikes	Competitor	2
104	G4PE	G4PEV4.wav	1		1	2500	Experimental	Filler	DISLIKES COMPETITOR	No	Beer	Cider	Experimental	Filler	Yes	23	1	1	Dislikes	Competitor	2
104	G4PE	G4PEV5.wav	1		1	2561	Experimental	Filler	DISLIKES COMPETITOR	No	Beer	Cider	Experimental	Filler	Yes	23	1	1	Dislikes	Competitor	2
104	G1AC	G1ACV1.wav	1		1	2805	Control	Critical	LIKES TARGET	No	Red apple	Green apple	Control	Critical	Yes	24	1	0	Likes	Target	2
104	G1AC	G1ACV2.wav	1		1	2776	Control	Filler	LIKES TARGET	No	Red apple	Green apple	Control	Filler	Yes	24	1	0	Likes	Target	2
104	G1AC	G1ACV3.wav	1		1	3374	Control	Filler	LIKES TARGET	No	Red apple	Green apple	Control	Filler	Yes	24	1	0	Likes	Target	2
104	G1AC	G1ACV4.wav	1		1	2891	Control	Critical	LIKES TARGET	No	Red apple	Green apple	Control	Critical	Yes	24	1	0	Likes	Target	2
104	G1AC	G1ACV5.wav	1		1	2399	Control	Filler	LIKES TARGET	No	Red apple	Green apple	Control	Filler	Yes	24	1	0	Likes	Target	2
104	G2LE	G2LEV1.wav	-1		1	2594	Experimental	Filler	LIKES COMPETITOR	No	Hair brush	Paint brush	Experimental	Filler	No	25	0	3	Likes	Competitor	2
104	G2LE	G2LEV2.wav	1		1	2703	Experimental	Filler	LIKES COMPETITOR	No	Hair brush	Paint brush	Experimental	Filler	No	25	1	3	Likes	Competitor	2
104	G2LE	G2LEV3.wav	1		1	3683	Experimental	Critical	LIKES COMPETITOR	No	Hair brush	Paint brush	Experimental	Critical	No	25	1	3	Likes	Competitor	2
104	G1JC	G1JCV1.wav	1		1	3006	Control	Filler	DISLIKES TARGET	Yes	Champagne	Spectacles	Control	Filler	No	26	1	4	Dislikes	Target	2
104	G1JC	G1JCV2.wav	1		1	2956	Control	Filler	DISLIKES TARGET	Yes	Champagne	Spectacles	Control	Filler	No	26	1	4	Dislikes	Target	2
104	G1JC	G1JCV3.wav	1		1	2376	Control	Filler	DISLIKES TARGET	Yes	Champagne	Spectacles	Control	Filler	No	26	1	4	Dislikes	Target	2
104	G3EE	G3EEV1.wav	1		1	2704	Experimental	Filler	DISLIKES TARGET	yes	Blue pen	Black pen	Experimental	Filler	No	27	1	4	Dislikes	Target	2
104	G3EE	G3EEV2.wav	1		1	2997	Experimental	Critical	DISLIKES TARGET	yes	Blue pen	Black pen	Experimental	Critical	No	27	1	4	Dislikes	Target	2
104	G3EE	G3EEV3.wav	1		1	3331	Experimental	Filler	DISLIKES TARGET	yes	Blue pen	Black pen	Experimental	Filler	No	27	1	4	Dislikes	Target	2
104	G3EE	G3EEV4.wav	1		1	2591	Experimental	Filler	DISLIKES TARGET	yes	Blue pen	Black pen	Experimental	Filler	No	27	1	4	Dislikes	Target	2
104	G3EE	G3EEV5.wav	1		1	2239	Experimental	Critical	DISLIKES TARGET	yes	Blue pen	Black pen	Experimental	Critical	No	27	1	4	Dislikes	Target	2
104	G1BE	G1BEV1.wav	1		1	4112	Experimental	Filler	LIKES TARGET	Yes	Tie	Bow-tie	Experimental	Filler	Yes	28	1	0	Likes	Target	2
104	G1BE	G1BEV2.wav	1		1	2618	Experimental	Filler	LIKES TARGET	Yes	Tie	Bow-tie	Experimental	Filler	Yes	28	1	0	Likes	Target	2
104	G1BE	G1BEV3.wav	1		1	2791	Experimental	Filler	LIKES TARGET	Yes	Tie	Bow-tie	Experimental	Filler	Yes	28	1	0	Likes	Target	2
104	G3GC	G3GCV1.wav	1		1	2518	Control	Critical	DISLIKES TARGET	No	White wine	Red wine	Control	Critical	No	29	1	4	Dislikes	Target	2
104	G3GC	G3GCV2.wav	1		1	2530	Control	Filler	DISLIKES TARGET	No	White wine	Red wine	Control	Filler	No	29	1	4	Dislikes	Target	2
104	G3GC	G3GCV3.wav	1		1	3237	Control	Filler	DISLIKES TARGET	No	White wine	Red wine	Control	Filler	No	29	1	4	Dislikes	Target	2
104	G3GC	G3GCV4.wav	1		1	2939	Control	Filler	DISLIKES TARGET	No	White wine	Red wine	Control	Filler	No	29	1	4	Dislikes	Target	2
104	G1IE	G1IEV1.wav	1		1	2782	Experimental	Critical	DISLIKES COMPETITOR	No	Mouse	Computer mouse	Experimental	Critical	Yes	30	1	1	Dislikes	Competitor	2
104	G1IE	G1IEV2.wav	1		1	2723	Experimental	Critical	DISLIKES COMPETITOR	No	Mouse	Computer mouse	Experimental	Critical	Yes	30	1	1	Dislikes	Competitor	2
104	G1IE	G1IEV3.wav	-1		1	2815	Experimental	Filler	DISLIKES COMPETITOR	No	Mouse	Computer mouse	Experimental	Filler	Yes	30	0	1	Dislikes	Competitor	2
104	G1IE	G1IEV4.wav	1		1	2892	Experimental	Filler	DISLIKES COMPETITOR	No	Mouse	Computer mouse	Experimental	Filler	Yes	30	1	1	Dislikes	Competitor	2
104	G4PC	G4PCV1.wav	1		1	2864	Control	Filler	LIKES TARGET	No	Beer	Cider	Control	Filler	Yes	31	1	0	Likes	Target	2
104	G4PC	G4PCV2.wav	1		1	2538	Control	Filler	LIKES TARGET	No	Beer	Cider	Control	Filler	Yes	31	1	0	Likes	Target	2
104	G4PC	G4PCV3.wav	1		1	2712	Control	Critical	LIKES TARGET	No	Beer	Cider	Control	Critical	Yes	31	1	0	Likes	Target	2
104	G4PC	G4PCV4.wav	1		1	2342	Control	Filler	LIKES TARGET	No	Beer	Cider	Control	Filler	Yes	31	1	0	Likes	Target	2
104	G4PC	G4PCV5.wav	1		1	2467	Control	Filler	LIKES TARGET	No	Beer	Cider	Control	Filler	Yes	31	1	0	Likes	Target	2
81	G4HC	G4HCV1.wav	0		1	221	Control	Filler	LIKES TARGET	Yes	Cake	Ice cream	Control	Filler	Yes	0	0	0	Likes	Target	2
81	G4HC	G4HCV2.wav	1		1	3173	Control	Critical	LIKES TARGET	Yes	Cake	Ice cream	Control	Critical	Yes	0	1	0	Likes	Target	2
81	G4HC	G4HCV3.wav	1		1	3209	Control	Filler	LIKES TARGET	Yes	Cake	Ice cream	Control	Filler	Yes	0	1	0	Likes	Target	2
81	G4FE	G4FEV1.wav	1		1	4161	Experimental	Filler	LIKES COMPETITOR	No	Dog	Cat	Experimental	Filler	No	1	1	3	Likes	Competitor	2
81	G4FE	G4FEV2.wav	1		1	3357	Experimental	Filler	LIKES COMPETITOR	No	Dog	Cat	Experimental	Filler	No	1	1	3	Likes	Competitor	2
81	G4FE	G4FEV3.wav	1		1	3689	Experimental	Critical	LIKES COMPETITOR	No	Dog	Cat	Experimental	Critical	No	1	1	3	Likes	Competitor	2
81	G4FE	G4FEV4.wav	1		1	3002	Experimental	Filler	LIKES COMPETITOR	No	Dog	Cat	Experimental	Filler	No	1	1	3	Likes	Competitor	2
81	G2KE	G2KEV1.wav	1		1	2247	Experimental	Filler	DISLIKES TARGET	Yes	Red car	Black car	Experimental	Filler	No	2	1	4	Dislikes	Target	2
81	G2KE	G2KEV2.wav	1			0	Experimental	Filler	DISLIKES TARGET	Yes	Red car	Black car	Experimental	Filler	No	2	1	4	Dislikes	Target	2
81	G2KE	G2KEV3.wav	1		1	3301	Experimental	Filler	DISLIKES TARGET	Yes	Red car	Black car	Experimental	Filler	No	2	1	4	Dislikes	Target	2
81	G2DC	G2DCV1.wav	1		1	2843	Control	Filler	DISLIKES TARGET	No	Brown bread	White bread	Control	Filler	No	3	1	4	Dislikes	Target	2
81	G2DC	G2DCV2.wav	1		1	2544	Control	Critical	DISLIKES TARGET	No	Brown bread	White bread	Control	Critical	No	3	1	4	Dislikes	Target	2
81	G2DC	G2DCV3.wav	1		1	3013	Control	Filler	DISLIKES TARGET	No	Brown bread	White bread	Control	Filler	No	3	1	4	Dislikes	Target	2
81	G2DC	G2DCV4.wav	1		1	3153	Control	Filler	DISLIKES TARGET	No	Brown bread	White bread	Control	Filler	No	3	1	4	Dislikes	Target	2
81	G2CE	G2CEV1.wav	1			0	Experimental	Critical	LIKES TARGET	Yes	Football	Rugby ball	Experimental	Critical	Yes	4	1	0	Likes	Target	2
81	G2CE	G2CEV2.wav	1			0	Experimental	Filler	LIKES TARGET	Yes	Football	Rugby ball	Experimental	Filler	Yes	4	1	0	Likes	Target	2
81	G2CE	G2CEV3.wav	1		1	3107	Experimental	Filler	LIKES TARGET	Yes	Football	Rugby ball	Experimental	Filler	Yes	4	1	0	Likes	Target	2
81	G2CE	G2CEV4.wav	1		1	2261	Experimental	Filler	LIKES TARGET	Yes	Football	Rugby ball	Experimental	Filler	Yes	4	1	0	Likes	Target	2
81	G2CE	G2CEV5.wav	1		1	2891	Experimental	Filler	LIKES TARGET	Yes	Football	Rugby ball	Experimental	Filler	Yes	4	1	0	Likes	Target	2
81	G4OC	G4OCV1.wav	1			0	Control	Filler	DISLIKES TARGET	Yes	Coke	Pepsi	Control	Filler	No	5	1	4	Dislikes	Target	2
81	G4OC	G4OCV2.wav	1			0	Control	Critical	DISLIKES TARGET	Yes	Coke	Pepsi	Control	Critical	No	5	1	4	Dislikes	Target	2
81	G4OC	G4OCV3.wav	1			0	Control	Filler	DISLIKES TARGET	Yes	Coke	Pepsi	Control	Filler	No	5	1	4	Dislikes	Target	2
81	G4OC	G4OCV4.wav	0		1	4229	Control	Filler	DISLIKES TARGET	Yes	Coke	Pepsi	Control	Filler	No	5	0	4	Dislikes	Target	2
81	G1JE	G1JEV1.wav	-1		1	3314	Experimental	Filler	DISLIKES TARGET	Yes	Champagne	Spectacles	Experimental	Filler	No	6	0	4	Dislikes	Target	2
81	G1JE	G1JEV2.wav	1		1	2475	Experimental	Filler	DISLIKES TARGET	Yes	Champagne	Spectacles	Experimental	Filler	No	6	1	4	Dislikes	Target	2
81	G1JE	G1JEV3.wav	1		1	2077	Experimental	Critical	DISLIKES TARGET	Yes	Champagne	Spectacles	Experimental	Critical	No	6	1	4	Dislikes	Target	2
81	G3NC	G3NCV1.wav	1		1	2951	Control	Filler	LIKES TARGET	Yes	Whisky	Vodka	Control	Filler	Yes	7	1	0	Likes	Target	2
81	G3NC	G3NCV2.wav	1		1	3412	Control	Critical	LIKES TARGET	Yes	Whisky	Vodka	Control	Critical	Yes	7	1	0	Likes	Target	2
81	G3NC	G3NCV3.wav	1		1	3526	Control	Filler	LIKES TARGET	Yes	Whisky	Vodka	Control	Filler	Yes	7	1	0	Likes	Target	2
81	G3NC	G3NCV4.wav	1		1	2916	Control	Filler	LIKES TARGET	Yes	Whisky	Vodka	Control	Filler	Yes	7	1	0	Likes	Target	2
81	G3NC	G3NCV5.wav	1		1	2957	Control	Filler	LIKES TARGET	Yes	Whisky	Vodka	Control	Filler	Yes	7	1	0	Likes	Target	2
81	G1AE	G1AEV1.wav	1		1	3225	Experimental	Critical	DISLIKES COMPETITOR	No	Red apple	Green apple	Experimental	Critical	Yes	8	1	1	Dislikes	Competitor	2
81	G1AE	G1AEV2.wav	1		1	2236	Experimental	Filler	DISLIKES COMPETITOR	No	Red apple	Green apple	Experimental	Filler	Yes	8	1	1	Dislikes	Competitor	2
81	G1AE	G1AEV3.wav	1		1	2871	Experimental	Filler	DISLIKES COMPETITOR	No	Red apple	Green apple	Experimental	Filler	Yes	8	1	1	Dislikes	Competitor	2
81	G1AE	G1AEV4.wav	0		1	1187	Experimental	Critical	DISLIKES COMPETITOR	No	Red apple	Green apple	Experimental	Critical	Yes	8	0	1	Dislikes	Competitor	2
81	G1AE	G1AEV5.wav	1		1	2791	Experimental	Filler	DISLIKES COMPETITOR	No	Red apple	Green apple	Experimental	Filler	Yes	8	1	1	Dislikes	Competitor	2
81	G4FC	G4FCV1.wav	1		1	3172	Control	Critical	DISLIKES TARGET	No	Dog	Cat	Control	Critical	No	9	1	4	Dislikes	Target	2
81	G4FC	G4FCV2.wav	0		1	2675	Control	Filler	DISLIKES TARGET	No	Dog	Cat	Control	Filler	No	9	0	4	Dislikes	Target	2
81	G4FC	G4FCV3.wav	1			0	Control	Filler	DISLIKES TARGET	No	Dog	Cat	Control	Filler	No	9	1	4	Dislikes	Target	2
81	G4FC	G4FCV4.wav	1		1	2315	Control	Filler	DISLIKES TARGET	No	Dog	Cat	Control	Filler	No	9	1	4	Dislikes	Target	2
81	G3ME	G3MEV1.wav	1		1	2290	Experimental	Filler	DISLIKES COMPETITOR	No	Tea cup	Coffee cup	Experimental	Filler	Yes	10	1	1	Dislikes	Competitor	2
81	G3ME	G3MEV2.wav	1		1	2525	Experimental	Critical	DISLIKES COMPETITOR	No	Tea cup	Coffee cup	Experimental	Critical	Yes	10	1	1	Dislikes	Competitor	2
81	G3ME	G3MEV3.wav	1		1	2448	Experimental	Filler	DISLIKES COMPETITOR	No	Tea cup	Coffee cup	Experimental	Filler	Yes	10	1	1	Dislikes	Competitor	2
81	G3ME	G3MEV4.wav	1			0	Experimental	Filler	DISLIKES COMPETITOR	No	Tea cup	Coffee cup	Experimental	Filler	Yes	10	1	1	Dislikes	Competitor	2
81	G4HE	G4HEV1.wav	1		1	2831	Experimental	Filler	LIKES TARGET	Yes	Cake	Ice cream	Experimental	Filler	Yes	11	1	0	Likes	Target	2
81	G4HE	G4HEV2.wav	-1		1	2852	Experimental	Filler	LIKES TARGET	Yes	Cake	Ice cream	Experimental	Filler	Yes	11	0	0	Likes	Target	2
81	G4HE	G4HEV3.wav	1		1	1861	Experimental	Filler	LIKES TARGET	Yes	Cake	Ice cream	Experimental	Filler	Yes	11	1	0	Likes	Target	2
81	G2KC	G2KCV1.wav	1		1	2320	Control	Critical	DISLIKES TARGET	Yes	Red car	Black car	Control	Critical	No	12	1	4	Dislikes	Target	2
81	G2KC	G2KCV2.wav	1		1	2264	Control	Critical	DISLIKES TARGET	Yes	Red car	Black car	Control	Critical	No	12	1	4	Dislikes	Target	2
81	G2KC	G2KCV3.wav	1		1	2848	Control	Filler	DISLIKES TARGET	Yes	Red car	Black car	Control	Filler	No	12	1	4	Dislikes	Target	2
81	G1IC	G1ICV1.wav	1		1	3582	Control	Filler	LIKES TARGET	No	Mouse	Computer mouse	Control	Filler	Yes	13	1	0	Likes	Target	2
81	G1IC	G1ICV2.wav	1		1	2472	Control	Filler	LIKES TARGET	No	Mouse	Computer mouse	Control	Filler	Yes	13	1	0	Likes	Target	2
81	G1IC	G1ICV3.wav	1		1	2383	Control	Critical	LIKES TARGET	No	Mouse	Computer mouse	Control	Critical	Yes	13	1	0	Likes	Target	2
81	G1IC	G1ICV4.wav	1		1	3067	Control	Filler	LIKES TARGET	No	Mouse	Computer mouse	Control	Filler	Yes	13	1	0	Likes	Target	2
81	G4OE	G4OEV1.wav	1			0	Experimental	Filler	DISLIKES TARGET	Yes	Coke	Pepsi	Experimental	Filler	No	14	1	4	Dislikes	Target	2
81	G4OE	G4OEV2.wav	1		1	2839	Experimental	Filler	DISLIKES TARGET	Yes	Coke	Pepsi	Experimental	Filler	No	14	1	4	Dislikes	Target	2
81	G4OE	G4OEV3.wav	1		1	2073	Experimental	Filler	DISLIKES TARGET	Yes	Coke	Pepsi	Experimental	Filler	No	14	1	4	Dislikes	Target	2
81	G4OE	G4OEV4.wav	1		1	3184	Experimental	Filler	DISLIKES TARGET	Yes	Coke	Pepsi	Experimental	Filler	No	14	1	4	Dislikes	Target	2
81	G2CC	G2CCV1.wav	1		1	3379	Control	Critical	LIKES TARGET	Yes	Football	Rugby ball	Control	Critical	Yes	15	1	0	Likes	Target	2
81	G2CC	G2CCV2.wav	1			0	Control	Filler	LIKES TARGET	Yes	Football	Rugby ball	Control	Filler	Yes	15	1	0	Likes	Target	2
81	G2CC	G2CCV3.wav	1		1	2791	Control	Filler	LIKES TARGET	Yes	Football	Rugby ball	Control	Filler	Yes	15	1	0	Likes	Target	2
81	G2CC	G2CCV4.wav	1		1	2307	Control	Filler	LIKES TARGET	Yes	Football	Rugby ball	Control	Filler	Yes	15	1	0	Likes	Target	2
81	G2CC	G2CCV5.wav	1		1	2438	Control	Filler	LIKES TARGET	Yes	Football	Rugby ball	Control	Filler	Yes	15	1	0	Likes	Target	2
81	G1BC	G1BCV1.wav	1		1	2149	Control	Critical	LIKES TARGET	Yes	Tie	Bow-tie	Control	Critical	Yes	16	1	0	Likes	Target	2
81	G1BC	G1BCV2.wav	1		1	2968	Control	Filler	LIKES TARGET	Yes	Tie	Bow-tie	Control	Filler	Yes	16	1	0	Likes	Target	2
81	G1BC	G1BCV3.wav	1			0	Control	Filler	LIKES TARGET	Yes	Tie	Bow-tie	Control	Filler	Yes	16	1	0	Likes	Target	2
81	G2DE	G2DEV1.wav	1		1	2636	Experimental	Critical	LIKES COMPETITOR	No	Brown bread	White bread	Experimental	Critical	No	17	1	3	Likes	Competitor	2
81	G2DE	G2DEV2.wav	1		1	2412	Experimental	Filler	LIKES COMPETITOR	No	Brown bread	White bread	Experimental	Filler	No	17	1	3	Likes	Competitor	2
81	G2DE	G2DEV3.wav	1		1	2258	Experimental	Filler	LIKES COMPETITOR	No	Brown bread	White bread	Experimental	Filler	No	17	1	3	Likes	Competitor	2
81	G2DE	G2DEV4.wav	1		1	2387	Experimental	Critical	LIKES COMPETITOR	No	Brown bread	White bread	Experimental	Critical	No	17	1	3	Likes	Competitor	2
81	G2LC	G2LCV1.wav	1			0	Control	Filler	DISLIKES TARGET	No	Hair brush	Paint brush	Control	Filler	No	18	1	4	Dislikes	Target	2
81	G2LC	G2LCV2.wav	1		1	2965	Control	Filler	DISLIKES TARGET	No	Hair brush	Paint brush	Control	Filler	No	18	1	4	Dislikes	Target	2
81	G2LC	G2LCV3.wav	0		1	797	Control	Filler	DISLIKES TARGET	No	Hair brush	Paint brush	Control	Filler	No	18	0	4	Dislikes	Target	2
81	G3NE	G3NEV1.wav	1		1	2878	Experimental	Filler	LIKES TARGET	Yes	Whisky	Vodka	Experimental	Filler	Yes	19	1	0	Likes	Target	2
81	G3NE	G3NEV2.wav	1		1	3718	Experimental	Filler	LIKES TARGET	Yes	Whisky	Vodka	Experimental	Filler	Yes	19	1	0	Likes	Target	2
81	G3NE	G3NEV3.wav	1		1	2456	Experimental	Filler	LIKES TARGET	Yes	Whisky	Vodka	Experimental	Filler	Yes	19	1	0	Likes	Target	2
81	G3NE	G3NEV4.wav	1		1	2139	Experimental	Critical	LIKES TARGET	Yes	Whisky	Vodka	Experimental	Critical	Yes	19	1	0	Likes	Target	2
81	G3NE	G3NEV5.wav	1		1	2315	Experimental	Filler	LIKES TARGET	Yes	Whisky	Vodka	Experimental	Filler	Yes	19	1	0	Likes	Target	2
81	G3MC	G3MCV1.wav	1		1	3781	Control	Filler	LIKES TARGET	No	Tea cup	Coffee cup	Control	Filler	Yes	20	1	0	Likes	Target	2
81	G3MC	G3MCV2.wav	1		1	2837	Control	Critical	LIKES TARGET	No	Tea cup	Coffee cup	Control	Critical	Yes	20	1	0	Likes	Target	2
81	G3MC	G3MCV3.wav	1		1	2935	Control	Filler	LIKES TARGET	No	Tea cup	Coffee cup	Control	Filler	Yes	20	1	0	Likes	Target	2
81	G3MC	G3MCV4.wav	0		1	854	Control	Filler	LIKES TARGET	No	Tea cup	Coffee cup	Control	Filler	Yes	20	0	0	Likes	Target	2
81	G3GE	G3GEV1.wav	0		1	654	Experimental	Filler	LIKES COMPETITOR	No	White wine	Red wine	Experimental	Filler	No	21	0	3	Likes	Competitor	2
81	G3GE	G3GEV2.wav	1		1	3528	Experimental	Critical	LIKES COMPETITOR	No	White wine	Red wine	Experimental	Critical	No	21	1	3	Likes	Competitor	2
81	G3GE	G3GEV3.wav	-1		1	2128	Experimental	Filler	LIKES COMPETITOR	No	White wine	Red wine	Experimental	Filler	No	21	0	3	Likes	Competitor	2
81	G3GE	G3GEV4.wav	1		1	2644	Experimental	Filler	LIKES COMPETITOR	No	White wine	Red wine	Experimental	Filler	No	21	1	3	Likes	Competitor	2
81	G3EC	G3ECV1.wav	1		1	3165	Control	Critical	DISLIKES TARGET	Yes	Blue pen	Black pen	Control	Critical	No	22	1	4	Dislikes	Target	2
81	G3EC	G3ECV2.wav	1		1	2579	Control	Filler	DISLIKES TARGET	Yes	Blue pen	Black pen	Control	Filler	No	22	1	4	Dislikes	Target	2
81	G3EC	G3ECV3.wav	1		1	2862	Control	Filler	DISLIKES TARGET	Yes	Blue pen	Black pen	Control	Filler	No	22	1	4	Dislikes	Target	2
81	G3EC	G3ECV4.wav	1		1	4784	Control	Filler	DISLIKES TARGET	Yes	Blue pen	Black pen	Control	Filler	No	22	1	4	Dislikes	Target	2
81	G3EC	G3ECV5.wav	1			0	Control	Critical	DISLIKES TARGET	Yes	Blue pen	Black pen	Control	Critical	No	22	1	4	Dislikes	Target	2
81	G4PE	G4PEV1.wav	1		1	3511	Experimental	Filler	DISLIKES COMPETITOR	No	Beer	Cider	Experimental	Filler	Yes	23	1	1	Dislikes	Competitor	2
81	G4PE	G4PEV2.wav	1		1	2434	Experimental	Filler	DISLIKES COMPETITOR	No	Beer	Cider	Experimental	Filler	Yes	23	1	1	Dislikes	Competitor	2
81	G4PE	G4PEV3.wav	1		1	3032	Experimental	Filler	DISLIKES COMPETITOR	No	Beer	Cider	Experimental	Filler	Yes	23	1	1	Dislikes	Competitor	2
81	G4PE	G4PEV4.wav	1		1	2376	Experimental	Filler	DISLIKES COMPETITOR	No	Beer	Cider	Experimental	Filler	Yes	23	1	1	Dislikes	Competitor	2
81	G4PE	G4PEV5.wav	1		1	2452	Experimental	Filler	DISLIKES COMPETITOR	No	Beer	Cider	Experimental	Filler	Yes	23	1	1	Dislikes	Competitor	2
81	G1AC	G1ACV1.wav	1		1	3952	Control	Critical	LIKES TARGET	No	Red apple	Green apple	Control	Critical	Yes	24	1	0	Likes	Target	2
81	G1AC	G1ACV2.wav	1		1	3292	Control	Filler	LIKES TARGET	No	Red apple	Green apple	Control	Filler	Yes	24	1	0	Likes	Target	2
81	G1AC	G1ACV3.wav	1		1	2637	Control	Filler	LIKES TARGET	No	Red apple	Green apple	Control	Filler	Yes	24	1	0	Likes	Target	2
81	G1AC	G1ACV4.wav	1		1	2630	Control	Critical	LIKES TARGET	No	Red apple	Green apple	Control	Critical	Yes	24	1	0	Likes	Target	2
81	G1AC	G1ACV5.wav	1		1	2348	Control	Filler	LIKES TARGET	No	Red apple	Green apple	Control	Filler	Yes	24	1	0	Likes	Target	2
81	G2LE	G2LEV1.wav	-1		1	2714	Experimental	Filler	LIKES COMPETITOR	No	Hair brush	Paint brush	Experimental	Filler	No	25	0	3	Likes	Competitor	2
81	G2LE	G2LEV2.wav	1		1	2207	Experimental	Filler	LIKES COMPETITOR	No	Hair brush	Paint brush	Experimental	Filler	No	25	1	3	Likes	Competitor	2
81	G2LE	G2LEV3.wav	1		1	2740	Experimental	Critical	LIKES COMPETITOR	No	Hair brush	Paint brush	Experimental	Critical	No	25	1	3	Likes	Competitor	2
81	G1JC	G1JCV1.wav	1		1	3242	Control	Filler	DISLIKES TARGET	Yes	Champagne	Spectacles	Control	Filler	No	26	1	4	Dislikes	Target	2
81	G1JC	G1JCV2.wav	1		1	3018	Control	Filler	DISLIKES TARGET	Yes	Champagne	Spectacles	Control	Filler	No	26	1	4	Dislikes	Target	2
81	G1JC	G1JCV3.wav	0		1	4501	Control	Filler	DISLIKES TARGET	Yes	Champagne	Spectacles	Control	Filler	No	26	0	4	Dislikes	Target	2
81	G3EE	G3EEV1.wav	1		1	4310	Experimental	Filler	DISLIKES TARGET	yes	Blue pen	Black pen	Experimental	Filler	No	27	1	4	Dislikes	Target	2
81	G3EE	G3EEV2.wav	1		1	1983	Experimental	Critical	DISLIKES TARGET	yes	Blue pen	Black pen	Experimental	Critical	No	27	1	4	Dislikes	Target	2
81	G3EE	G3EEV3.wav	1		1	2506	Experimental	Filler	DISLIKES TARGET	yes	Blue pen	Black pen	Experimental	Filler	No	27	1	4	Dislikes	Target	2
81	G3EE	G3EEV4.wav	1		1	3032	Experimental	Critical	DISLIKES TARGET	yes	Blue pen	Black pen	Experimental	Critical	No	27	1	4	Dislikes	Target	2
81	G3EE	G3EEV5.wav	1		1	2372	Experimental	Critical	DISLIKES TARGET	yes	Blue pen	Black pen	Experimental	Critical	No	27	1	4	Dislikes	Target	2
81	G1BE	G1BEV1.wav	1		1	2455	Experimental	Filler	LIKES TARGET	Yes	Tie	Bow-tie	Experimental	Filler	Yes	28	1	0	Likes	Target	2
81	G1BE	G1BEV2.wav	1		1	2490	Experimental	Filler	LIKES TARGET	Yes	Tie	Bow-tie	Experimental	Filler	Yes	28	1	0	Likes	Target	2
81	G1BE	G1BEV3.wav	1			0	Experimental	Filler	LIKES TARGET	Yes	Tie	Bow-tie	Experimental	Filler	Yes	28	1	0	Likes	Target	2
81	G3GC	G3GCV1.wav	1		1	2087	Control	Filler	DISLIKES TARGET	No	White wine	Red wine	Control	Filler	No	29	1	4	Dislikes	Target	2
81	G3GC	G3GCV2.wav	1		1	2749	Control	Critical	DISLIKES TARGET	No	White wine	Red wine	Control	Critical	No	29	1	4	Dislikes	Target	2
81	G3GC	G3GCV3.wav	1		1	3436	Control	Filler	DISLIKES TARGET	No	White wine	Red wine	Control	Filler	No	29	1	4	Dislikes	Target	2
81	G3GC	G3GCV4.wav	0		1	2876	Control	Filler	DISLIKES TARGET	No	White wine	Red wine	Control	Filler	No	29	0	4	Dislikes	Target	2
81	G1IE	G1IEV1.wav	1		1	3155	Experimental	Filler	DISLIKES COMPETITOR	No	Mouse	Computer mouse	Experimental	Filler	Yes	30	1	1	Dislikes	Competitor	2
81	G1IE	G1IEV2.wav	1		1	2616	Experimental	Critical	DISLIKES COMPETITOR	No	Mouse	Computer mouse	Experimental	Critical	Yes	30	1	1	Dislikes	Competitor	2
81	G1IE	G1IEV3.wav	-1		1	2407	Experimental	Filler	DISLIKES COMPETITOR	No	Mouse	Computer mouse	Experimental	Filler	Yes	30	0	1	Dislikes	Competitor	2
81	G1IE	G1IEV4.wav	1		1	2423	Experimental	Filler	DISLIKES COMPETITOR	No	Mouse	Computer mouse	Experimental	Filler	Yes	30	1	1	Dislikes	Competitor	2
81	G4PC	G4PCV1.wav	1		1	3251	Control	Filler	LIKES TARGET	No	Beer	Cider	Control	Filler	Yes	31	1	0	Likes	Target	2
81	G4PC	G4PCV2.wav	1		1	4738	Control	Critical	LIKES TARGET	No	Beer	Cider	Control	Critical	Yes	31	1	0	Likes	Target	2
81	G4PC	G4PCV3.wav	1		1	2875	Control	Filler	LIKES TARGET	No	Beer	Cider	Control	Filler	Yes	31	1	0	Likes	Target	2
81	G4PC	G4PCV4.wav	1		1	2112	Control	Filler	LIKES TARGET	No	Beer	Cider	Control	Filler	Yes	31	1	0	Likes	Target	2
81	G4PC	G4PCV5.wav	1		1	2607	Control	Filler	LIKES TARGET	No	Beer	Cider	Control	Filler	Yes	31	1	0	Likes	Target	2
82	G4HC	G4HCV1.wav	1		1	3454	Control	Filler	LIKES TARGET	Yes	Cake	Ice cream	Control	Filler	Yes	0	1	0	Likes	Target	2
82	G4HC	G4HCV2.wav	1		1	4082	Control	Filler	LIKES TARGET	Yes	Cake	Ice cream	Control	Filler	Yes	0	1	0	Likes	Target	2
82	G4HC	G4HCV3.wav	1		1	3825	Control	Critical	LIKES TARGET	Yes	Cake	Ice cream	Control	Critical	Yes	0	1	0	Likes	Target	2
82	G4FE	G4FEV1.wav	1		1	2735	Experimental	Filler	LIKES COMPETITOR	No	Dog	Cat	Experimental	Filler	No	1	1	3	Likes	Competitor	2
82	G4FE	G4FEV2.wav	1		1	3737	Experimental	Filler	LIKES COMPETITOR	No	Dog	Cat	Experimental	Filler	No	1	1	3	Likes	Competitor	2
82	G4FE	G4FEV3.wav	1			0	Experimental	Critical	LIKES COMPETITOR	No	Dog	Cat	Experimental	Critical	No	1	1	3	Likes	Competitor	2
82	G4FE	G4FEV4.wav	0		1	1797	Experimental	Filler	LIKES COMPETITOR	No	Dog	Cat	Experimental	Filler	No	1	0	3	Likes	Competitor	2
82	G2KE	G2KEV1.wav	1		1	2168	Experimental	Filler	DISLIKES TARGET	Yes	Red car	Black car	Experimental	Filler	No	2	1	4	Dislikes	Target	2
82	G2KE	G2KEV2.wav	1		1	2669	Experimental	Filler	DISLIKES TARGET	Yes	Red car	Black car	Experimental	Filler	No	2	1	4	Dislikes	Target	2
82	G2KE	G2KEV3.wav	1		1	4033	Experimental	Filler	DISLIKES TARGET	Yes	Red car	Black car	Experimental	Filler	No	2	1	4	Dislikes	Target	2
82	G2DC	G2DCV1.wav	1		1	2400	Control	Filler	DISLIKES TARGET	No	Brown bread	White bread	Control	Filler	No	3	1	4	Dislikes	Target	2
82	G2DC	G2DCV2.wav	1		1	2690	Control	Critical	DISLIKES TARGET	No	Brown bread	White bread	Control	Critical	No	3	1	4	Dislikes	Target	2
82	G2DC	G2DCV3.wav	1		1	3595	Control	Filler	DISLIKES TARGET	No	Brown bread	White bread	Control	Filler	No	3	1	4	Dislikes	Target	2
82	G2DC	G2DCV4.wav	1		1	3571	Control	Filler	DISLIKES TARGET	No	Brown bread	White bread	Control	Filler	No	3	1	4	Dislikes	Target	2
82	G2CE	G2CEV1.wav	1		1	2341	Experimental	Filler	LIKES TARGET	Yes	Football	Rugby ball	Experimental	Filler	Yes	4	1	0	Likes	Target	2
82	G2CE	G2CEV2.wav	1		1	3067	Experimental	Filler	LIKES TARGET	Yes	Football	Rugby ball	Experimental	Filler	Yes	4	1	0	Likes	Target	2
82	G2CE	G2CEV3.wav	1		1	3009	Experimental	Critical	LIKES TARGET	Yes	Football	Rugby ball	Experimental	Critical	Yes	4	1	0	Likes	Target	2
82	G2CE	G2CEV4.wav	1		1	3039	Experimental	Filler	LIKES TARGET	Yes	Football	Rugby ball	Experimental	Filler	Yes	4	1	0	Likes	Target	2
82	G2CE	G2CEV5.wav	1		1	3605	Experimental	Critical	LIKES TARGET	Yes	Football	Rugby ball	Experimental	Critical	Yes	4	1	0	Likes	Target	2
82	G4OC	G4OCV1.wav	1			0	Control	Filler	DISLIKES TARGET	Yes	Coke	Pepsi	Control	Filler	No	5	1	4	Dislikes	Target	2
82	G4OC	G4OCV2.wav	1			0	Control	Filler	DISLIKES TARGET	Yes	Coke	Pepsi	Control	Filler	No	5	1	4	Dislikes	Target	2
82	G4OC	G4OCV3.wav	1			0	Control	Filler	DISLIKES TARGET	Yes	Coke	Pepsi	Control	Filler	No	5	1	4	Dislikes	Target	2
82	G4OC	G4OCV4.wav	1			0	Control	Critical	DISLIKES TARGET	Yes	Coke	Pepsi	Control	Critical	No	5	1	4	Dislikes	Target	2
82	G1JE	G1JEV1.wav	1		1	3612	Experimental	Filler	DISLIKES TARGET	Yes	Champagne	Spectacles	Experimental	Filler	No	6	1	4	Dislikes	Target	2
82	G1JE	G1JEV2.wav	1		1	3193	Experimental	Filler	DISLIKES TARGET	Yes	Champagne	Spectacles	Experimental	Filler	No	6	1	4	Dislikes	Target	2
82	G1JE	G1JEV3.wav	1		1	3514	Experimental	Critical	DISLIKES TARGET	Yes	Champagne	Spectacles	Experimental	Critical	No	6	1	4	Dislikes	Target	2
82	G3NC	G3NCV1.wav	1		1	2927	Control	Filler	LIKES TARGET	Yes	Whisky	Vodka	Control	Filler	Yes	7	1	0	Likes	Target	2
82	G3NC	G3NCV2.wav	1		1	4108	Control	Critical	LIKES TARGET	Yes	Whisky	Vodka	Control	Critical	Yes	7	1	0	Likes	Target	2
82	G3NC	G3NCV3.wav	1		1	4369	Control	Filler	LIKES TARGET	Yes	Whisky	Vodka	Control	Filler	Yes	7	1	0	Likes	Target	2
82	G3NC	G3NCV4.wav	0		1	4677	Control	Filler	LIKES TARGET	Yes	Whisky	Vodka	Control	Filler	Yes	7	0	0	Likes	Target	2
82	G3NC	G3NCV5.wav	1		1	3736	Control	Filler	LIKES TARGET	Yes	Whisky	Vodka	Control	Filler	Yes	7	1	0	Likes	Target	2
82	G1AE	G1AEV1.wav	1		1	3226	Experimental	Filler	DISLIKES COMPETITOR	No	Red apple	Green apple	Experimental	Filler	Yes	8	1	1	Dislikes	Competitor	2
82	G1AE	G1AEV2.wav	1		1	2653	Experimental	Critical	DISLIKES COMPETITOR	No	Red apple	Green apple	Experimental	Critical	Yes	8	1	1	Dislikes	Competitor	2
82	G1AE	G1AEV3.wav	1		1	3829	Experimental	Filler	DISLIKES COMPETITOR	No	Red apple	Green apple	Experimental	Filler	Yes	8	1	1	Dislikes	Competitor	2
82	G1AE	G1AEV4.wav	1		1	4421	Experimental	Filler	DISLIKES COMPETITOR	No	Red apple	Green apple	Experimental	Filler	Yes	8	1	1	Dislikes	Competitor	2
82	G1AE	G1AEV5.wav	1		1	3046	Experimental	Filler	DISLIKES COMPETITOR	No	Red apple	Green apple	Experimental	Filler	Yes	8	1	1	Dislikes	Competitor	2
82	G4FC	G4FCV1.wav	1		1	3034	Control	Filler	DISLIKES TARGET	No	Dog	Cat	Control	Filler	No	9	1	4	Dislikes	Target	2
82	G4FC	G4FCV2.wav	1		1	3054	Control	Filler	DISLIKES TARGET	No	Dog	Cat	Control	Filler	No	9	1	4	Dislikes	Target	2
82	G4FC	G4FCV3.wav	1		1	3302	Control	Critical	DISLIKES TARGET	No	Dog	Cat	Control	Critical	No	9	1	4	Dislikes	Target	2
82	G4FC	G4FCV4.wav	1		1	2766	Control	Critical	DISLIKES TARGET	No	Dog	Cat	Control	Critical	No	9	1	4	Dislikes	Target	2
82	G3ME	G3MEV1.wav	1		1	2932	Experimental	Filler	DISLIKES COMPETITOR	No	Tea cup	Coffee cup	Experimental	Filler	Yes	10	1	1	Dislikes	Competitor	2
82	G3ME	G3MEV2.wav	1		1	3828	Experimental	Filler	DISLIKES COMPETITOR	No	Tea cup	Coffee cup	Experimental	Filler	Yes	10	1	1	Dislikes	Competitor	2
82	G3ME	G3MEV3.wav	1		1	3313	Experimental	Filler	DISLIKES COMPETITOR	No	Tea cup	Coffee cup	Experimental	Filler	Yes	10	1	1	Dislikes	Competitor	2
82	G3ME	G3MEV4.wav	1		1	4384	Experimental	Critical	DISLIKES COMPETITOR	No	Tea cup	Coffee cup	Experimental	Critical	Yes	10	1	1	Dislikes	Competitor	2
82	G4HE	G4HEV1.wav	1		1	4198	Experimental	Filler	LIKES TARGET	Yes	Cake	Ice cream	Experimental	Filler	Yes	11	1	0	Likes	Target	2
82	G4HE	G4HEV2.wav	1		1	3943	Experimental	Filler	LIKES TARGET	Yes	Cake	Ice cream	Experimental	Filler	Yes	11	1	0	Likes	Target	2
82	G4HE	G4HEV3.wav	1		1	3502	Experimental	Filler	LIKES TARGET	Yes	Cake	Ice cream	Experimental	Filler	Yes	11	1	0	Likes	Target	2
82	G2KC	G2KCV1.wav	0		1	3020	Control	Filler	DISLIKES TARGET	Yes	Red car	Black car	Control	Filler	No	12	0	4	Dislikes	Target	2
82	G2KC	G2KCV2.wav	1		1	3140	Control	Filler	DISLIKES TARGET	Yes	Red car	Black car	Control	Filler	No	12	1	4	Dislikes	Target	2
82	G2KC	G2KCV3.wav	1		1	3340	Control	Critical	DISLIKES TARGET	Yes	Red car	Black car	Control	Critical	No	12	1	4	Dislikes	Target	2
82	G1IC	G1ICV1.wav	1		1	3235	Control	Filler	LIKES TARGET	No	Mouse	Computer mouse	Control	Filler	Yes	13	1	0	Likes	Target	2
82	G1IC	G1ICV2.wav	1		1	2923	Control	Filler	LIKES TARGET	No	Mouse	Computer mouse	Control	Filler	Yes	13	1	0	Likes	Target	2
82	G1IC	G1ICV3.wav	1		1	3851	Control	Filler	LIKES TARGET	No	Mouse	Computer mouse	Control	Filler	Yes	13	1	0	Likes	Target	2
82	G1IC	G1ICV4.wav	1		1	2761	Control	Filler	LIKES TARGET	No	Mouse	Computer mouse	Control	Filler	Yes	13	1	0	Likes	Target	2
82	G4OE	G4OEV1.wav	1		1	2897	Experimental	Critical	DISLIKES TARGET	Yes	Coke	Pepsi	Experimental	Critical	No	14	1	4	Dislikes	Target	2
82	G4OE	G4OEV2.wav	1		1	2956	Experimental	Filler	DISLIKES TARGET	Yes	Coke	Pepsi	Experimental	Filler	No	14	1	4	Dislikes	Target	2
82	G4OE	G4OEV3.wav	1		1	2747	Experimental	Filler	DISLIKES TARGET	Yes	Coke	Pepsi	Experimental	Filler	No	14	1	4	Dislikes	Target	2
82	G4OE	G4OEV4.wav	1		1	4678	Experimental	Critical	DISLIKES TARGET	Yes	Coke	Pepsi	Experimental	Critical	No	14	1	4	Dislikes	Target	2
82	G2CC	G2CCV1.wav	1		1	2522	Control	Filler	LIKES TARGET	Yes	Football	Rugby ball	Control	Filler	Yes	15	1	0	Likes	Target	2
82	G2CC	G2CCV2.wav	1		1	2602	Control	Filler	LIKES TARGET	Yes	Football	Rugby ball	Control	Filler	Yes	15	1	0	Likes	Target	2
82	G2CC	G2CCV3.wav	1		1	3093	Control	Critical	LIKES TARGET	Yes	Football	Rugby ball	Control	Critical	Yes	15	1	0	Likes	Target	2
82	G2CC	G2CCV4.wav	1		1	2955	Control	Filler	LIKES TARGET	Yes	Football	Rugby ball	Control	Filler	Yes	15	1	0	Likes	Target	2
82	G2CC	G2CCV5.wav	1		1	2640	Control	Filler	LIKES TARGET	Yes	Football	Rugby ball	Control	Filler	Yes	15	1	0	Likes	Target	2
82	G1BC	G1BCV1.wav	1		1	2376	Control	Filler	LIKES TARGET	Yes	Tie	Bow-tie	Control	Filler	Yes	16	1	0	Likes	Target	2
82	G1BC	G1BCV2.wav	1		1	2375	Control	Filler	LIKES TARGET	Yes	Tie	Bow-tie	Control	Filler	Yes	16	1	0	Likes	Target	2
82	G1BC	G1BCV3.wav	1		1	2805	Control	Filler	LIKES TARGET	Yes	Tie	Bow-tie	Control	Filler	Yes	16	1	0	Likes	Target	2
82	G2DE	G2DEV1.wav	1		1	2552	Experimental	Filler	LIKES COMPETITOR	No	Brown bread	White bread	Experimental	Filler	No	17	1	3	Likes	Competitor	2
82	G2DE	G2DEV2.wav	1		1	3346	Experimental	Critical	LIKES COMPETITOR	No	Brown bread	White bread	Experimental	Critical	No	17	1	3	Likes	Competitor	2
82	G2DE	G2DEV3.wav	1		1	3547	Experimental	Filler	LIKES COMPETITOR	No	Brown bread	White bread	Experimental	Filler	No	17	1	3	Likes	Competitor	2
82	G2DE	G2DEV4.wav	1		1	2512	Experimental	Filler	LIKES COMPETITOR	No	Brown bread	White bread	Experimental	Filler	No	17	1	3	Likes	Competitor	2
82	G2LC	G2LCV1.wav	1		1	2323	Control	Critical	DISLIKES TARGET	No	Hair brush	Paint brush	Control	Critical	No	18	1	4	Dislikes	Target	2
82	G2LC	G2LCV2.wav	1		1	2295	Control	Filler	DISLIKES TARGET	No	Hair brush	Paint brush	Control	Filler	No	18	1	4	Dislikes	Target	2
82	G2LC	G2LCV3.wav	1		1	2369	Control	Filler	DISLIKES TARGET	No	Hair brush	Paint brush	Control	Filler	No	18	1	4	Dislikes	Target	2
82	G3NE	G3NEV1.wav	1		1	2745	Experimental	Filler	LIKES TARGET	Yes	Whisky	Vodka	Experimental	Filler	Yes	19	1	0	Likes	Target	2
82	G3NE	G3NEV2.wav	1		1	2592	Experimental	Critical	LIKES TARGET	Yes	Whisky	Vodka	Experimental	Critical	Yes	19	1	0	Likes	Target	2
82	G3NE	G3NEV3.wav	1		1	3106	Experimental	Filler	LIKES TARGET	Yes	Whisky	Vodka	Experimental	Filler	Yes	19	1	0	Likes	Target	2
82	G3NE	G3NEV4.wav	1			0	Experimental	Filler	LIKES TARGET	Yes	Whisky	Vodka	Experimental	Filler	Yes	19	1	0	Likes	Target	2
82	G3NE	G3NEV5.wav	0		1	1617	Experimental	Critical	LIKES TARGET	Yes	Whisky	Vodka	Experimental	Critical	Yes	19	0	0	Likes	Target	2
82	G3MC	G3MCV1.wav	1		1	1613	Control	Filler	LIKES TARGET	No	Tea cup	Coffee cup	Control	Filler	Yes	20	1	0	Likes	Target	2
82	G3MC	G3MCV2.wav	1		1	2724	Control	Filler	LIKES TARGET	No	Tea cup	Coffee cup	Control	Filler	Yes	20	1	0	Likes	Target	2
82	G3MC	G3MCV3.wav	1		1	2734	Control	Filler	LIKES TARGET	No	Tea cup	Coffee cup	Control	Filler	Yes	20	1	0	Likes	Target	2
82	G3MC	G3MCV4.wav	1		1	2637	Control	Critical	LIKES TARGET	No	Tea cup	Coffee cup	Control	Critical	Yes	20	1	0	Likes	Target	2
82	G3GE	G3GEV1.wav	1		1	3030	Experimental	Filler	LIKES COMPETITOR	No	White wine	Red wine	Experimental	Filler	No	21	1	3	Likes	Competitor	2
82	G3GE	G3GEV2.wav	1		1	3215	Experimental	Filler	LIKES COMPETITOR	No	White wine	Red wine	Experimental	Filler	No	21	1	3	Likes	Competitor	2
82	G3GE	G3GEV3.wav	1		1	2711	Experimental	Filler	LIKES COMPETITOR	No	White wine	Red wine	Experimental	Filler	No	21	1	3	Likes	Competitor	2
82	G3GE	G3GEV4.wav	1		1	2717	Experimental	Filler	LIKES COMPETITOR	No	White wine	Red wine	Experimental	Filler	No	21	1	3	Likes	Competitor	2
82	G3EC	G3ECV1.wav	1		1	2647	Control	Filler	DISLIKES TARGET	Yes	Blue pen	Black pen	Control	Filler	No	22	1	4	Dislikes	Target	2
82	G3EC	G3ECV2.wav	1		1	2179	Control	Critical	DISLIKES TARGET	Yes	Blue pen	Black pen	Control	Critical	No	22	1	4	Dislikes	Target	2
82	G3EC	G3ECV3.wav	1		1	2882	Control	Filler	DISLIKES TARGET	Yes	Blue pen	Black pen	Control	Filler	No	22	1	4	Dislikes	Target	2
82	G3EC	G3ECV4.wav	1		1	2177	Control	Filler	DISLIKES TARGET	Yes	Blue pen	Black pen	Control	Filler	No	22	1	4	Dislikes	Target	2
82	G3EC	G3ECV5.wav	1		1	2945	Control	Critical	DISLIKES TARGET	Yes	Blue pen	Black pen	Control	Critical	No	22	1	4	Dislikes	Target	2
82	G4PE	G4PEV1.wav	1		1	2019	Experimental	Filler	DISLIKES COMPETITOR	No	Beer	Cider	Experimental	Filler	Yes	23	1	1	Dislikes	Competitor	2
82	G4PE	G4PEV2.wav	1		1	2317	Experimental	Filler	DISLIKES COMPETITOR	No	Beer	Cider	Experimental	Filler	Yes	23	1	1	Dislikes	Competitor	2
82	G4PE	G4PEV3.wav	1		1	2132	Experimental	Filler	DISLIKES COMPETITOR	No	Beer	Cider	Experimental	Filler	Yes	23	1	1	Dislikes	Competitor	2
82	G4PE	G4PEV4.wav	1		1	2469	Experimental	Critical	DISLIKES COMPETITOR	No	Beer	Cider	Experimental	Critical	Yes	23	1	1	Dislikes	Competitor	2
82	G4PE	G4PEV5.wav	1		1	2143	Experimental	Filler	DISLIKES COMPETITOR	No	Beer	Cider	Experimental	Filler	Yes	23	1	1	Dislikes	Competitor	2
82	G1AC	G1ACV1.wav	1		1	2286	Control	Filler	LIKES TARGET	No	Red apple	Green apple	Control	Filler	Yes	24	1	0	Likes	Target	2
82	G1AC	G1ACV2.wav	1		1	1880	Control	Filler	LIKES TARGET	No	Red apple	Green apple	Control	Filler	Yes	24	1	0	Likes	Target	2
82	G1AC	G1ACV3.wav	1		1	2003	Control	Filler	LIKES TARGET	No	Red apple	Green apple	Control	Filler	Yes	24	1	0	Likes	Target	2
82	G1AC	G1ACV4.wav	1		1	2285	Control	Critical	LIKES TARGET	No	Red apple	Green apple	Control	Critical	Yes	24	1	0	Likes	Target	2
82	G1AC	G1ACV5.wav	1		1	2807	Control	Filler	LIKES TARGET	No	Red apple	Green apple	Control	Filler	Yes	24	1	0	Likes	Target	2
82	G2LE	G2LEV1.wav	1		1	2498	Experimental	Filler	LIKES COMPETITOR	No	Hair brush	Paint brush	Experimental	Filler	No	25	1	3	Likes	Competitor	2
82	G2LE	G2LEV2.wav	1		1	1984	Experimental	Critical	LIKES COMPETITOR	No	Hair brush	Paint brush	Experimental	Critical	No	25	1	3	Likes	Competitor	2
82	G2LE	G2LEV3.wav	1			0	Experimental	Filler	LIKES COMPETITOR	No	Hair brush	Paint brush	Experimental	Filler	No	25	1	3	Likes	Competitor	2
82	G1JC	G1JCV1.wav	1		1	2955	Control	Filler	DISLIKES TARGET	Yes	Champagne	Spectacles	Control	Filler	No	26	1	4	Dislikes	Target	2
82	G1JC	G1JCV2.wav	1		1	2226	Control	Filler	DISLIKES TARGET	Yes	Champagne	Spectacles	Control	Filler	No	26	1	4	Dislikes	Target	2
82	G1JC	G1JCV3.wav	1		1	2731	Control	Critical	DISLIKES TARGET	Yes	Champagne	Spectacles	Control	Critical	No	26	1	4	Dislikes	Target	2
82	G3EE	G3EEV1.wav	1		1	3751	Experimental	Filler	DISLIKES TARGET	yes	Blue pen	Black pen	Experimental	Filler	No	27	1	4	Dislikes	Target	2
82	G3EE	G3EEV2.wav	1		1	2721	Experimental	Filler	DISLIKES TARGET	yes	Blue pen	Black pen	Experimental	Filler	No	27	1	4	Dislikes	Target	2
82	G3EE	G3EEV3.wav	1		1	2923	Experimental	Filler	DISLIKES TARGET	yes	Blue pen	Black pen	Experimental	Filler	No	27	1	4	Dislikes	Target	2
82	G3EE	G3EEV4.wav	1		1	2247	Experimental	Critical	DISLIKES TARGET	yes	Blue pen	Black pen	Experimental	Critical	No	27	1	4	Dislikes	Target	2
82	G3EE	G3EEV5.wav	1		1	3461	Experimental	Critical	DISLIKES TARGET	yes	Blue pen	Black pen	Experimental	Critical	No	27	1	4	Dislikes	Target	2
82	G1BE	G1BEV1.wav	1		1	2734	Experimental	Filler	LIKES TARGET	Yes	Tie	Bow-tie	Experimental	Filler	Yes	28	1	0	Likes	Target	2
82	G1BE	G1BEV2.wav	1		1	3095	Experimental	Filler	LIKES TARGET	Yes	Tie	Bow-tie	Experimental	Filler	Yes	28	1	0	Likes	Target	2
82	G1BE	G1BEV3.wav	1		1	3245	Experimental	Filler	LIKES TARGET	Yes	Tie	Bow-tie	Experimental	Filler	Yes	28	1	0	Likes	Target	2
82	G3GC	G3GCV1.wav	1		1	1723	Control	Filler	DISLIKES TARGET	No	White wine	Red wine	Control	Filler	No	29	1	4	Dislikes	Target	2
82	G3GC	G3GCV2.wav	1		1	2439	Control	Critical	DISLIKES TARGET	No	White wine	Red wine	Control	Critical	No	29	1	4	Dislikes	Target	2
82	G3GC	G3GCV3.wav	1		1	2975	Control	Filler	DISLIKES TARGET	No	White wine	Red wine	Control	Filler	No	29	1	4	Dislikes	Target	2
82	G3GC	G3GCV4.wav	1		1	3386	Control	Filler	DISLIKES TARGET	No	White wine	Red wine	Control	Filler	No	29	1	4	Dislikes	Target	2
82	G1IE	G1IEV1.wav	1		1	3108	Experimental	Filler	DISLIKES COMPETITOR	No	Mouse	Computer mouse	Experimental	Filler	Yes	30	1	1	Dislikes	Competitor	2
82	G1IE	G1IEV2.wav	1		1	2534	Experimental	Critical	DISLIKES COMPETITOR	No	Mouse	Computer mouse	Experimental	Critical	Yes	30	1	1	Dislikes	Competitor	2
82	G1IE	G1IEV3.wav	1		1	2730	Experimental	Filler	DISLIKES COMPETITOR	No	Mouse	Computer mouse	Experimental	Filler	Yes	30	1	1	Dislikes	Competitor	2
82	G1IE	G1IEV4.wav	1		1	3252	Experimental	Filler	DISLIKES COMPETITOR	No	Mouse	Computer mouse	Experimental	Filler	Yes	30	1	1	Dislikes	Competitor	2
82	G4PC	G4PCV1.wav	1		1	2525	Control	Filler	LIKES TARGET	No	Beer	Cider	Control	Filler	Yes	31	1	0	Likes	Target	2
82	G4PC	G4PCV2.wav	1		1	2267	Control	Critical	LIKES TARGET	No	Beer	Cider	Control	Critical	Yes	31	1	0	Likes	Target	2
82	G4PC	G4PCV3.wav	1		1	2626	Control	Filler	LIKES TARGET	No	Beer	Cider	Control	Filler	Yes	31	1	0	Likes	Target	2
82	G4PC	G4PCV4.wav	1		2	2913	Control	Filler	LIKES TARGET	No	Beer	Cider	Control	Filler	Yes	31	1	0	Likes	Target	2
82	G4PC	G4PCV5.wav	1		2	2798	Control	Filler	LIKES TARGET	No	Beer	Cider	Control	Filler	Yes	31	1	0	Likes	Target	2
83	G4HC	G4HCV1.wav	1		1	4271	Control	Filler	LIKES TARGET	Yes	Cake	Ice cream	Control	Filler	Yes	0	1	0	Likes	Target	2
83	G4HC	G4HCV2.wav	1		1	3625	Control	Filler	LIKES TARGET	Yes	Cake	Ice cream	Control	Filler	Yes	0	1	0	Likes	Target	2
83	G4HC	G4HCV3.wav	1		1	3385	Control	Critical	LIKES TARGET	Yes	Cake	Ice cream	Control	Critical	Yes	0	1	0	Likes	Target	2
83	G4FE	G4FEV1.wav	1		1	2868	Experimental	Filler	LIKES COMPETITOR	No	Dog	Cat	Experimental	Filler	No	1	1	3	Likes	Competitor	2
83	G4FE	G4FEV2.wav	1		1	3499	Experimental	Filler	LIKES COMPETITOR	No	Dog	Cat	Experimental	Filler	No	1	1	3	Likes	Competitor	2
83	G4FE	G4FEV3.wav	1		1	3380	Experimental	Critical	LIKES COMPETITOR	No	Dog	Cat	Experimental	Critical	No	1	1	3	Likes	Competitor	2
83	G4FE	G4FEV4.wav	1		1	3587	Experimental	Filler	LIKES COMPETITOR	No	Dog	Cat	Experimental	Filler	No	1	1	3	Likes	Competitor	2
83	G2KE	G2KEV1.wav	1		1	3377	Experimental	Filler	DISLIKES TARGET	Yes	Red car	Black car	Experimental	Filler	No	2	1	4	Dislikes	Target	2
83	G2KE	G2KEV2.wav	1		1	3349	Experimental	Filler	DISLIKES TARGET	Yes	Red car	Black car	Experimental	Filler	No	2	1	4	Dislikes	Target	2
83	G2KE	G2KEV3.wav	1		1	3273	Experimental	Filler	DISLIKES TARGET	Yes	Red car	Black car	Experimental	Filler	No	2	1	4	Dislikes	Target	2
83	G2DC	G2DCV1.wav	1		1	3127	Control	Filler	DISLIKES TARGET	No	Brown bread	White bread	Control	Filler	No	3	1	4	Dislikes	Target	2
83	G2DC	G2DCV2.wav	1		1	3452	Control	Critical	DISLIKES TARGET	No	Brown bread	White bread	Control	Critical	No	3	1	4	Dislikes	Target	2
83	G2DC	G2DCV3.wav	1		1	3106	Control	Filler	DISLIKES TARGET	No	Brown bread	White bread	Control	Filler	No	3	1	4	Dislikes	Target	2
83	G2DC	G2DCV4.wav	1		1	3627	Control	Filler	DISLIKES TARGET	No	Brown bread	White bread	Control	Filler	No	3	1	4	Dislikes	Target	2
83	G2CE	G2CEV1.wav	1		1	3145	Experimental	Filler	LIKES TARGET	Yes	Football	Rugby ball	Experimental	Filler	Yes	4	1	0	Likes	Target	2
83	G2CE	G2CEV2.wav	1		1	3163	Experimental	Filler	LIKES TARGET	Yes	Football	Rugby ball	Experimental	Filler	Yes	4	1	0	Likes	Target	2
83	G2CE	G2CEV3.wav	1		1	3521	Experimental	Critical	LIKES TARGET	Yes	Football	Rugby ball	Experimental	Critical	Yes	4	1	0	Likes	Target	2
83	G2CE	G2CEV4.wav	1		1	3638	Experimental	Filler	LIKES TARGET	Yes	Football	Rugby ball	Experimental	Filler	Yes	4	1	0	Likes	Target	2
83	G2CE	G2CEV5.wav	1		1	3382	Experimental	Critical	LIKES TARGET	Yes	Football	Rugby ball	Experimental	Critical	Yes	4	1	0	Likes	Target	2
83	G4OC	G4OCV1.wav	1			0	Control	Filler	DISLIKES TARGET	Yes	Coke	Pepsi	Control	Filler	No	5	1	4	Dislikes	Target	2
83	G4OC	G4OCV2.wav	1			0	Control	Filler	DISLIKES TARGET	Yes	Coke	Pepsi	Control	Filler	No	5	1	4	Dislikes	Target	2
83	G4OC	G4OCV3.wav	0		1	172	Control	Filler	DISLIKES TARGET	Yes	Coke	Pepsi	Control	Filler	No	5	0	4	Dislikes	Target	2
83	G4OC	G4OCV4.wav	0		1	3177	Control	Critical	DISLIKES TARGET	Yes	Coke	Pepsi	Control	Critical	No	5	0	4	Dislikes	Target	2
83	G1JE	G1JEV1.wav	1		1	4106	Experimental	Filler	DISLIKES TARGET	Yes	Champagne	Spectacles	Experimental	Filler	No	6	1	4	Dislikes	Target	2
83	G1JE	G1JEV2.wav	1		1	3518	Experimental	Filler	DISLIKES TARGET	Yes	Champagne	Spectacles	Experimental	Filler	No	6	1	4	Dislikes	Target	2
83	G1JE	G1JEV3.wav	1		1	3652	Experimental	Critical	DISLIKES TARGET	Yes	Champagne	Spectacles	Experimental	Critical	No	6	1	4	Dislikes	Target	2
83	G3NC	G3NCV1.wav	1		1	2641	Control	Filler	LIKES TARGET	Yes	Whisky	Vodka	Control	Filler	Yes	7	1	0	Likes	Target	2
83	G3NC	G3NCV2.wav	1		1	3508	Control	Critical	LIKES TARGET	Yes	Whisky	Vodka	Control	Critical	Yes	7	1	0	Likes	Target	2
83	G3NC	G3NCV3.wav	1		1	3629	Control	Filler	LIKES TARGET	Yes	Whisky	Vodka	Control	Filler	Yes	7	1	0	Likes	Target	2
83	G3NC	G3NCV4.wav	1		1	3323	Control	Filler	LIKES TARGET	Yes	Whisky	Vodka	Control	Filler	Yes	7	1	0	Likes	Target	2
83	G3NC	G3NCV5.wav	1		1	3176	Control	Filler	LIKES TARGET	Yes	Whisky	Vodka	Control	Filler	Yes	7	1	0	Likes	Target	2
83	G1AE	G1AEV1.wav	1		1	3398	Experimental	Filler	DISLIKES COMPETITOR	No	Red apple	Green apple	Experimental	Filler	Yes	8	1	1	Dislikes	Competitor	2
83	G1AE	G1AEV2.wav	1		1	3260	Experimental	Critical	DISLIKES COMPETITOR	No	Red apple	Green apple	Experimental	Critical	Yes	8	1	1	Dislikes	Competitor	2
83	G1AE	G1AEV3.wav	1		1	3676	Experimental	Filler	DISLIKES COMPETITOR	No	Red apple	Green apple	Experimental	Filler	Yes	8	1	1	Dislikes	Competitor	2
83	G1AE	G1AEV4.wav	1		1	3261	Experimental	Filler	DISLIKES COMPETITOR	No	Red apple	Green apple	Experimental	Filler	Yes	8	1	1	Dislikes	Competitor	2
83	G1AE	G1AEV5.wav	1		1	3566	Experimental	Filler	DISLIKES COMPETITOR	No	Red apple	Green apple	Experimental	Filler	Yes	8	1	1	Dislikes	Competitor	2
83	G4FC	G4FCV1.wav	1		1	3383	Control	Filler	DISLIKES TARGET	No	Dog	Cat	Control	Filler	No	9	1	4	Dislikes	Target	2
83	G4FC	G4FCV2.wav	1		1	3219	Control	Filler	DISLIKES TARGET	No	Dog	Cat	Control	Filler	No	9	1	4	Dislikes	Target	2
83	G4FC	G4FCV3.wav	1		1	3903	Control	Critical	DISLIKES TARGET	No	Dog	Cat	Control	Critical	No	9	1	4	Dislikes	Target	2
83	G4FC	G4FCV4.wav	1		1	3216	Control	Critical	DISLIKES TARGET	No	Dog	Cat	Control	Critical	No	9	1	4	Dislikes	Target	2
83	G3ME	G3MEV1.wav	1		1	3002	Experimental	Filler	DISLIKES COMPETITOR	No	Tea cup	Coffee cup	Experimental	Filler	Yes	10	1	1	Dislikes	Competitor	2
83	G3ME	G3MEV2.wav	1		1	3611	Experimental	Filler	DISLIKES COMPETITOR	No	Tea cup	Coffee cup	Experimental	Filler	Yes	10	1	1	Dislikes	Competitor	2
83	G3ME	G3MEV3.wav	1		1	3568	Experimental	Filler	DISLIKES COMPETITOR	No	Tea cup	Coffee cup	Experimental	Filler	Yes	10	1	1	Dislikes	Competitor	2
83	G3ME	G3MEV4.wav	1		1	3643	Experimental	Critical	DISLIKES COMPETITOR	No	Tea cup	Coffee cup	Experimental	Critical	Yes	10	1	1	Dislikes	Competitor	2
83	G4HE	G4HEV1.wav	1		1	3231	Experimental	Filler	LIKES TARGET	Yes	Cake	Ice cream	Experimental	Filler	Yes	11	1	0	Likes	Target	2
83	G4HE	G4HEV2.wav	1		1	3342	Experimental	Filler	LIKES TARGET	Yes	Cake	Ice cream	Experimental	Filler	Yes	11	1	0	Likes	Target	2
83	G4HE	G4HEV3.wav	1		1	3318	Experimental	Filler	LIKES TARGET	Yes	Cake	Ice cream	Experimental	Filler	Yes	11	1	0	Likes	Target	2
83	G2KC	G2KCV1.wav	1		1	3214	Control	Filler	DISLIKES TARGET	Yes	Red car	Black car	Control	Filler	No	12	1	4	Dislikes	Target	2
83	G2KC	G2KCV2.wav	1		1	3549	Control	Filler	DISLIKES TARGET	Yes	Red car	Black car	Control	Filler	No	12	1	4	Dislikes	Target	2
83	G2KC	G2KCV3.wav	1		1	3326	Control	Critical	DISLIKES TARGET	Yes	Red car	Black car	Control	Critical	No	12	1	4	Dislikes	Target	2
83	G1IC	G1ICV1.wav	1		1	3336	Control	Filler	LIKES TARGET	No	Mouse	Computer mouse	Control	Filler	Yes	13	1	0	Likes	Target	2
83	G1IC	G1ICV2.wav	1		1	3216	Control	Filler	LIKES TARGET	No	Mouse	Computer mouse	Control	Filler	Yes	13	1	0	Likes	Target	2
83	G1IC	G1ICV3.wav	1		1	3487	Control	Filler	LIKES TARGET	No	Mouse	Computer mouse	Control	Filler	Yes	13	1	0	Likes	Target	2
83	G1IC	G1ICV4.wav	1		1	3463	Control	Filler	LIKES TARGET	No	Mouse	Computer mouse	Control	Filler	Yes	13	1	0	Likes	Target	2
83	G4OE	G4OEV1.wav	1		1	3549	Experimental	Critical	DISLIKES TARGET	Yes	Coke	Pepsi	Experimental	Critical	No	14	1	4	Dislikes	Target	2
83	G4OE	G4OEV2.wav	1		1	3402	Experimental	Filler	DISLIKES TARGET	Yes	Coke	Pepsi	Experimental	Filler	No	14	1	4	Dislikes	Target	2
83	G4OE	G4OEV3.wav	1		1	3266	Experimental	Filler	DISLIKES TARGET	Yes	Coke	Pepsi	Experimental	Filler	No	14	1	4	Dislikes	Target	2
83	G4OE	G4OEV4.wav	1		1	3628	Experimental	Critical	DISLIKES TARGET	Yes	Coke	Pepsi	Experimental	Critical	No	14	1	4	Dislikes	Target	2
83	G2CC	G2CCV1.wav	1		1	3199	Control	Filler	LIKES TARGET	Yes	Football	Rugby ball	Control	Filler	Yes	15	1	0	Likes	Target	2
83	G2CC	G2CCV2.wav	1		1	3212	Control	Filler	LIKES TARGET	Yes	Football	Rugby ball	Control	Filler	Yes	15	1	0	Likes	Target	2
83	G2CC	G2CCV3.wav	1		1	3509	Control	Critical	LIKES TARGET	Yes	Football	Rugby ball	Control	Critical	Yes	15	1	0	Likes	Target	2
83	G2CC	G2CCV4.wav	1		1	3055	Control	Filler	LIKES TARGET	Yes	Football	Rugby ball	Control	Filler	Yes	15	1	0	Likes	Target	2
83	G2CC	G2CCV5.wav	1		1	2826	Control	Filler	LIKES TARGET	Yes	Football	Rugby ball	Control	Filler	Yes	15	1	0	Likes	Target	2
83	G1BC	G1BCV1.wav	1		1	3179	Control	Filler	LIKES TARGET	Yes	Tie	Bow-tie	Control	Filler	Yes	16	1	0	Likes	Target	2
83	G1BC	G1BCV2.wav	1		1	3147	Control	Filler	LIKES TARGET	Yes	Tie	Bow-tie	Control	Filler	Yes	16	1	0	Likes	Target	2
83	G1BC	G1BCV3.wav	1		1	3542	Control	Filler	LIKES TARGET	Yes	Tie	Bow-tie	Control	Filler	Yes	16	1	0	Likes	Target	2
83	G2DE	G2DEV1.wav	1		1	3506	Experimental	Filler	LIKES COMPETITOR	No	Brown bread	White bread	Experimental	Filler	No	17	1	3	Likes	Competitor	2
83	G2DE	G2DEV2.wav	1		1	3112	Experimental	Critical	LIKES COMPETITOR	No	Brown bread	White bread	Experimental	Critical	No	17	1	3	Likes	Competitor	2
83	G2DE	G2DEV3.wav	1		1	3261	Experimental	Filler	LIKES COMPETITOR	No	Brown bread	White bread	Experimental	Filler	No	17	1	3	Likes	Competitor	2
83	G2DE	G2DEV4.wav	1		1	3354	Experimental	Filler	LIKES COMPETITOR	No	Brown bread	White bread	Experimental	Filler	No	17	1	3	Likes	Competitor	2
83	G2LC	G2LCV1.wav	1		1	3233	Control	Critical	DISLIKES TARGET	No	Hair brush	Paint brush	Control	Critical	No	18	1	4	Dislikes	Target	2
83	G2LC	G2LCV2.wav	1		1	3710	Control	Filler	DISLIKES TARGET	No	Hair brush	Paint brush	Control	Filler	No	18	1	4	Dislikes	Target	2
83	G2LC	G2LCV3.wav	1		1	3331	Control	Filler	DISLIKES TARGET	No	Hair brush	Paint brush	Control	Filler	No	18	1	4	Dislikes	Target	2
83	G3NE	G3NEV1.wav	1		1	3471	Experimental	Filler	LIKES TARGET	Yes	Whisky	Vodka	Experimental	Filler	Yes	19	1	0	Likes	Target	2
83	G3NE	G3NEV2.wav	1		1	3426	Experimental	Critical	LIKES TARGET	Yes	Whisky	Vodka	Experimental	Critical	Yes	19	1	0	Likes	Target	2
83	G3NE	G3NEV3.wav	1		1	2542	Experimental	Filler	LIKES TARGET	Yes	Whisky	Vodka	Experimental	Filler	Yes	19	1	0	Likes	Target	2
83	G3NE	G3NEV4.wav	1		1	3337	Experimental	Filler	LIKES TARGET	Yes	Whisky	Vodka	Experimental	Filler	Yes	19	1	0	Likes	Target	2
83	G3NE	G3NEV5.wav	1		1	3403	Experimental	Critical	LIKES TARGET	Yes	Whisky	Vodka	Experimental	Critical	Yes	19	1	0	Likes	Target	2
83	G3MC	G3MCV1.wav	1		1	3243	Control	Filler	LIKES TARGET	No	Tea cup	Coffee cup	Control	Filler	Yes	20	1	0	Likes	Target	2
83	G3MC	G3MCV2.wav	1		1	3446	Control	Filler	LIKES TARGET	No	Tea cup	Coffee cup	Control	Filler	Yes	20	1	0	Likes	Target	2
83	G3MC	G3MCV3.wav	1		1	2719	Control	Filler	LIKES TARGET	No	Tea cup	Coffee cup	Control	Filler	Yes	20	1	0	Likes	Target	2
83	G3MC	G3MCV4.wav	1		1	3005	Control	Critical	LIKES TARGET	No	Tea cup	Coffee cup	Control	Critical	Yes	20	1	0	Likes	Target	2
83	G3GE	G3GEV1.wav	1		1	3183	Experimental	Filler	LIKES COMPETITOR	No	White wine	Red wine	Experimental	Filler	No	21	1	3	Likes	Competitor	2
83	G3GE	G3GEV2.wav	1		1	3373	Experimental	Filler	LIKES COMPETITOR	No	White wine	Red wine	Experimental	Filler	No	21	1	3	Likes	Competitor	2
83	G3GE	G3GEV3.wav	1		1	3344	Experimental	Filler	LIKES COMPETITOR	No	White wine	Red wine	Experimental	Filler	No	21	1	3	Likes	Competitor	2
83	G3GE	G3GEV4.wav	1		1	3345	Experimental	Filler	LIKES COMPETITOR	No	White wine	Red wine	Experimental	Filler	No	21	1	3	Likes	Competitor	2
83	G3EC	G3ECV1.wav	1		1	3911	Control	Filler	DISLIKES TARGET	Yes	Blue pen	Black pen	Control	Filler	No	22	1	4	Dislikes	Target	2
83	G3EC	G3ECV2.wav	1		1	3292	Control	Critical	DISLIKES TARGET	Yes	Blue pen	Black pen	Control	Critical	No	22	1	4	Dislikes	Target	2
83	G3EC	G3ECV3.wav	1		1	3553	Control	Filler	DISLIKES TARGET	Yes	Blue pen	Black pen	Control	Filler	No	22	1	4	Dislikes	Target	2
83	G3EC	G3ECV4.wav	1		1	3247	Control	Filler	DISLIKES TARGET	Yes	Blue pen	Black pen	Control	Filler	No	22	1	4	Dislikes	Target	2
83	G3EC	G3ECV5.wav	1		1	3251	Control	Critical	DISLIKES TARGET	Yes	Blue pen	Black pen	Control	Critical	No	22	1	4	Dislikes	Target	2
83	G4PE	G4PEV1.wav	1		1	3161	Experimental	Filler	DISLIKES COMPETITOR	No	Beer	Cider	Experimental	Filler	Yes	23	1	1	Dislikes	Competitor	2
83	G4PE	G4PEV2.wav	1		1	3344	Experimental	Filler	DISLIKES COMPETITOR	No	Beer	Cider	Experimental	Filler	Yes	23	1	1	Dislikes	Competitor	2
83	G4PE	G4PEV3.wav	1		1	3704	Experimental	Filler	DISLIKES COMPETITOR	No	Beer	Cider	Experimental	Filler	Yes	23	1	1	Dislikes	Competitor	2
83	G4PE	G4PEV4.wav	1		1	3660	Experimental	Critical	DISLIKES COMPETITOR	No	Beer	Cider	Experimental	Critical	Yes	23	1	1	Dislikes	Competitor	2
83	G4PE	G4PEV5.wav	1		1	3177	Experimental	Filler	DISLIKES COMPETITOR	No	Beer	Cider	Experimental	Filler	Yes	23	1	1	Dislikes	Competitor	2
83	G1AC	G1ACV1.wav	1		1	3552	Control	Filler	LIKES TARGET	No	Red apple	Green apple	Control	Filler	Yes	24	1	0	Likes	Target	2
83	G1AC	G1ACV2.wav	1		1	3238	Control	Filler	LIKES TARGET	No	Red apple	Green apple	Control	Filler	Yes	24	1	0	Likes	Target	2
83	G1AC	G1ACV3.wav	1		1	3587	Control	Filler	LIKES TARGET	No	Red apple	Green apple	Control	Filler	Yes	24	1	0	Likes	Target	2
83	G1AC	G1ACV4.wav	1		1	3341	Control	Critical	LIKES TARGET	No	Red apple	Green apple	Control	Critical	Yes	24	1	0	Likes	Target	2
83	G1AC	G1ACV5.wav	1		1	3262	Control	Filler	LIKES TARGET	No	Red apple	Green apple	Control	Filler	Yes	24	1	0	Likes	Target	2
83	G2LE	G2LEV1.wav	1		1	3578	Experimental	Critical	LIKES COMPETITOR	No	Hair brush	Paint brush	Experimental	Critical	No	25	1	3	Likes	Competitor	2
83	G2LE	G2LEV2.wav	1		1	3271	Experimental	Critical	LIKES COMPETITOR	No	Hair brush	Paint brush	Experimental	Critical	No	25	1	3	Likes	Competitor	2
83	G2LE	G2LEV3.wav	1		1	3912	Experimental	Filler	LIKES COMPETITOR	No	Hair brush	Paint brush	Experimental	Filler	No	25	1	3	Likes	Competitor	2
83	G1JC	G1JCV1.wav	1		1	3641	Control	Filler	DISLIKES TARGET	Yes	Champagne	Spectacles	Control	Filler	No	26	1	4	Dislikes	Target	2
83	G1JC	G1JCV2.wav	1		1	3494	Control	Filler	DISLIKES TARGET	Yes	Champagne	Spectacles	Control	Filler	No	26	1	4	Dislikes	Target	2
83	G1JC	G1JCV3.wav	1		1	3475	Control	Filler	DISLIKES TARGET	Yes	Champagne	Spectacles	Control	Filler	No	26	1	4	Dislikes	Target	2
83	G3EE	G3EEV1.wav	1		1	3588	Experimental	Critical	DISLIKES TARGET	yes	Blue pen	Black pen	Experimental	Critical	No	27	1	4	Dislikes	Target	2
83	G3EE	G3EEV2.wav	1		1	3291	Experimental	Filler	DISLIKES TARGET	yes	Blue pen	Black pen	Experimental	Filler	No	27	1	4	Dislikes	Target	2
83	G3EE	G3EEV3.wav	1		1	3162	Experimental	Filler	DISLIKES TARGET	yes	Blue pen	Black pen	Experimental	Filler	No	27	1	4	Dislikes	Target	2
83	G3EE	G3EEV4.wav	1		1	3487	Experimental	Filler	DISLIKES TARGET	yes	Blue pen	Black pen	Experimental	Filler	No	27	1	4	Dislikes	Target	2
83	G3EE	G3EEV5.wav	1		1	3096	Experimental	Critical	DISLIKES TARGET	yes	Blue pen	Black pen	Experimental	Critical	No	27	1	4	Dislikes	Target	2
83	G1BE	G1BEV1.wav	1		1	3729	Experimental	Filler	LIKES TARGET	Yes	Tie	Bow-tie	Experimental	Filler	Yes	28	1	0	Likes	Target	2
83	G1BE	G1BEV2.wav	1		1	2978	Experimental	Filler	LIKES TARGET	Yes	Tie	Bow-tie	Experimental	Filler	Yes	28	1	0	Likes	Target	2
83	G1BE	G1BEV3.wav	1		1	4485	Experimental	Filler	LIKES TARGET	Yes	Tie	Bow-tie	Experimental	Filler	Yes	28	1	0	Likes	Target	2
83	G3GC	G3GCV1.wav	1		1	3121	Control	Critical	DISLIKES TARGET	No	White wine	Red wine	Control	Critical	No	29	1	4	Dislikes	Target	2
83	G3GC	G3GCV2.wav	1		1	3716	Control	Filler	DISLIKES TARGET	No	White wine	Red wine	Control	Filler	No	29	1	4	Dislikes	Target	2
83	G3GC	G3GCV3.wav	1		1	3308	Control	Filler	DISLIKES TARGET	No	White wine	Red wine	Control	Filler	No	29	1	4	Dislikes	Target	2
83	G3GC	G3GCV4.wav	1		1	4543	Control	Filler	DISLIKES TARGET	No	White wine	Red wine	Control	Filler	No	29	1	4	Dislikes	Target	2
83	G1IE	G1IEV1.wav	1		1	3486	Experimental	Filler	DISLIKES COMPETITOR	No	Mouse	Computer mouse	Experimental	Filler	Yes	30	1	1	Dislikes	Competitor	2
83	G1IE	G1IEV2.wav	1		1	3518	Experimental	Filler	DISLIKES COMPETITOR	No	Mouse	Computer mouse	Experimental	Filler	Yes	30	1	1	Dislikes	Competitor	2
83	G1IE	G1IEV3.wav	1		1	3397	Experimental	Critical	DISLIKES COMPETITOR	No	Mouse	Computer mouse	Experimental	Critical	Yes	30	1	1	Dislikes	Competitor	2
83	G1IE	G1IEV4.wav	1		1	3275	Experimental	Filler	DISLIKES COMPETITOR	No	Mouse	Computer mouse	Experimental	Filler	Yes	30	1	1	Dislikes	Competitor	2
83	G4PC	G4PCV1.wav	1		1	3356	Control	Filler	LIKES TARGET	No	Beer	Cider	Control	Filler	Yes	31	1	0	Likes	Target	2
83	G4PC	G4PCV2.wav	1		1	3502	Control	Critical	LIKES TARGET	No	Beer	Cider	Control	Critical	Yes	31	1	0	Likes	Target	2
83	G4PC	G4PCV3.wav	1		1	3316	Control	Filler	LIKES TARGET	No	Beer	Cider	Control	Filler	Yes	31	1	0	Likes	Target	2
83	G4PC	G4PCV4.wav	1		1	3080	Control	Filler	LIKES TARGET	No	Beer	Cider	Control	Filler	Yes	31	1	0	Likes	Target	2
83	G4PC	G4PCV5.wav	1		1	2938	Control	Filler	LIKES TARGET	No	Beer	Cider	Control	Filler	Yes	31	1	0	Likes	Target	2
87	G4HC	G4HCV1.wav	1		1	3389	Control	Filler	LIKES TARGET	Yes	Cake	Ice cream	Control	Filler	Yes	0	1	0	Likes	Target	2
87	G4HC	G4HCV2.wav	1		1	3688	Control	Filler	LIKES TARGET	Yes	Cake	Ice cream	Control	Filler	Yes	0	1	0	Likes	Target	2
87	G4HC	G4HCV3.wav	1		1	3339	Control	Critical	LIKES TARGET	Yes	Cake	Ice cream	Control	Critical	Yes	0	1	0	Likes	Target	2
87	G4FE	G4FEV1.wav	1		1	4007	Experimental	Filler	LIKES COMPETITOR	No	Dog	Cat	Experimental	Filler	No	1	1	3	Likes	Competitor	2
87	G4FE	G4FEV2.wav	1		1	3649	Experimental	Filler	LIKES COMPETITOR	No	Dog	Cat	Experimental	Filler	No	1	1	3	Likes	Competitor	2
87	G4FE	G4FEV3.wav	1		1	4037	Experimental	Filler	LIKES COMPETITOR	No	Dog	Cat	Experimental	Filler	No	1	1	3	Likes	Competitor	2
87	G4FE	G4FEV4.wav	1		1	3034	Experimental	Filler	LIKES COMPETITOR	No	Dog	Cat	Experimental	Filler	No	1	1	3	Likes	Competitor	2
87	G2KE	G2KEV1.wav	1		1	3245	Experimental	Critical	DISLIKES TARGET	Yes	Red car	Black car	Experimental	Critical	No	2	1	4	Dislikes	Target	2
87	G2KE	G2KEV2.wav	1		1	2761	Experimental	Filler	DISLIKES TARGET	Yes	Red car	Black car	Experimental	Filler	No	2	1	4	Dislikes	Target	2
87	G2KE	G2KEV3.wav	-1		1	2739	Experimental	Critical	DISLIKES TARGET	Yes	Red car	Black car	Experimental	Critical	No	2	0	4	Dislikes	Target	2
87	G2DC	G2DCV1.wav	1			0	Control	Filler	DISLIKES TARGET	No	Brown bread	White bread	Control	Filler	No	3	1	4	Dislikes	Target	2
87	G2DC	G2DCV2.wav	0		1	81	Control	Filler	DISLIKES TARGET	No	Brown bread	White bread	Control	Filler	No	3	0	4	Dislikes	Target	2
87	G2DC	G2DCV3.wav	1		1	2701	Control	Filler	DISLIKES TARGET	No	Brown bread	White bread	Control	Filler	No	3	1	4	Dislikes	Target	2
87	G2DC	G2DCV4.wav	1		1	4097	Control	Critical	DISLIKES TARGET	No	Brown bread	White bread	Control	Critical	No	3	1	4	Dislikes	Target	2
87	G2CE	G2CEV1.wav	1		1	3252	Experimental	Filler	LIKES TARGET	Yes	Football	Rugby ball	Experimental	Filler	Yes	4	1	0	Likes	Target	2
87	G2CE	G2CEV2.wav	-1		1	2895	Experimental	Filler	LIKES TARGET	Yes	Football	Rugby ball	Experimental	Filler	Yes	4	0	0	Likes	Target	2
87	G2CE	G2CEV3.wav	1		1	2851	Experimental	Critical	LIKES TARGET	Yes	Football	Rugby ball	Experimental	Critical	Yes	4	1	0	Likes	Target	2
87	G2CE	G2CEV4.wav	1		1	2526	Experimental	Filler	LIKES TARGET	Yes	Football	Rugby ball	Experimental	Filler	Yes	4	1	0	Likes	Target	2
87	G2CE	G2CEV5.wav	1		1	2928	Experimental	Critical	LIKES TARGET	Yes	Football	Rugby ball	Experimental	Critical	Yes	4	1	0	Likes	Target	2
87	G4OC	G4OCV1.wav	1			0	Control	Filler	DISLIKES TARGET	Yes	Coke	Pepsi	Control	Filler	No	5	1	4	Dislikes	Target	2
87	G4OC	G4OCV2.wav	1			0	Control	Filler	DISLIKES TARGET	Yes	Coke	Pepsi	Control	Filler	No	5	1	4	Dislikes	Target	2
87	G4OC	G4OCV3.wav	1			0	Control	Filler	DISLIKES TARGET	Yes	Coke	Pepsi	Control	Filler	No	5	1	4	Dislikes	Target	2
87	G4OC	G4OCV4.wav	1			0	Control	Filler	DISLIKES TARGET	Yes	Coke	Pepsi	Control	Filler	No	5	1	4	Dislikes	Target	2
87	G1JE	G1JEV1.wav	-1		1	3343	Experimental	Critical	DISLIKES TARGET	Yes	Champagne	Spectacles	Experimental	Critical	No	6	0	4	Dislikes	Target	2
87	G1JE	G1JEV2.wav	0		1	2514	Experimental	Filler	DISLIKES TARGET	Yes	Champagne	Spectacles	Experimental	Filler	No	6	0	4	Dislikes	Target	2
87	G1JE	G1JEV3.wav	1		1	2861	Experimental	Filler	DISLIKES TARGET	Yes	Champagne	Spectacles	Experimental	Filler	No	6	1	4	Dislikes	Target	2
87	G3NC	G3NCV1.wav	1		1	3271	Control	Filler	LIKES TARGET	Yes	Whisky	Vodka	Control	Filler	Yes	7	1	0	Likes	Target	2
87	G3NC	G3NCV2.wav	1		1	3089	Control	Filler	LIKES TARGET	Yes	Whisky	Vodka	Control	Filler	Yes	7	1	0	Likes	Target	2
87	G3NC	G3NCV3.wav	1		1	3108	Control	Filler	LIKES TARGET	Yes	Whisky	Vodka	Control	Filler	Yes	7	1	0	Likes	Target	2
87	G3NC	G3NCV4.wav	1		1	4640	Control	Critical	LIKES TARGET	Yes	Whisky	Vodka	Control	Critical	Yes	7	1	0	Likes	Target	2
87	G3NC	G3NCV5.wav	1		1	3019	Control	Critical	LIKES TARGET	Yes	Whisky	Vodka	Control	Critical	Yes	7	1	0	Likes	Target	2
87	G1AE	G1AEV1.wav	1		1	3693	Experimental	Filler	DISLIKES COMPETITOR	No	Red apple	Green apple	Experimental	Filler	Yes	8	1	1	Dislikes	Competitor	2
87	G1AE	G1AEV2.wav	1			0	Experimental	Filler	DISLIKES COMPETITOR	No	Red apple	Green apple	Experimental	Filler	Yes	8	1	1	Dislikes	Competitor	2
87	G1AE	G1AEV3.wav	1		1	3551	Experimental	Filler	DISLIKES COMPETITOR	No	Red apple	Green apple	Experimental	Filler	Yes	8	1	1	Dislikes	Competitor	2
87	G1AE	G1AEV4.wav	1		1	2516	Experimental	Critical	DISLIKES COMPETITOR	No	Red apple	Green apple	Experimental	Critical	Yes	8	1	1	Dislikes	Competitor	2
87	G1AE	G1AEV5.wav	1		1	2959	Experimental	Filler	DISLIKES COMPETITOR	No	Red apple	Green apple	Experimental	Filler	Yes	8	1	1	Dislikes	Competitor	2
87	G4FC	G4FCV1.wav	1		1	3010	Control	Filler	DISLIKES TARGET	No	Dog	Cat	Control	Filler	No	9	1	4	Dislikes	Target	2
87	G4FC	G4FCV2.wav	1		1	3453	Control	Filler	DISLIKES TARGET	No	Dog	Cat	Control	Filler	No	9	1	4	Dislikes	Target	2
87	G4FC	G4FCV3.wav	1		1	3760	Control	Filler	DISLIKES TARGET	No	Dog	Cat	Control	Filler	No	9	1	4	Dislikes	Target	2
87	G4FC	G4FCV4.wav	1		1	2685	Control	Filler	DISLIKES TARGET	No	Dog	Cat	Control	Filler	No	9	1	4	Dislikes	Target	2
87	G3ME	G3MEV1.wav	1		1	2679	Experimental	Critical	DISLIKES COMPETITOR	No	Tea cup	Coffee cup	Experimental	Critical	Yes	10	1	1	Dislikes	Competitor	2
87	G3ME	G3MEV2.wav	1		1	3042	Experimental	Filler	DISLIKES COMPETITOR	No	Tea cup	Coffee cup	Experimental	Filler	Yes	10	1	1	Dislikes	Competitor	2
87	G3ME	G3MEV3.wav	1		1	2861	Experimental	Filler	DISLIKES COMPETITOR	No	Tea cup	Coffee cup	Experimental	Filler	Yes	10	1	1	Dislikes	Competitor	2
87	G3ME	G3MEV4.wav	1			0	Experimental	Filler	DISLIKES COMPETITOR	No	Tea cup	Coffee cup	Experimental	Filler	Yes	10	1	1	Dislikes	Competitor	2
87	G4HE	G4HEV1.wav	1		1	3004	Experimental	Filler	LIKES TARGET	Yes	Cake	Ice cream	Experimental	Filler	Yes	11	1	0	Likes	Target	2
87	G4HE	G4HEV2.wav	-1		1	3255	Experimental	Critical	LIKES TARGET	Yes	Cake	Ice cream	Experimental	Critical	Yes	11	0	0	Likes	Target	2
87	G4HE	G4HEV3.wav	1		1	2419	Experimental	Filler	LIKES TARGET	Yes	Cake	Ice cream	Experimental	Filler	Yes	11	1	0	Likes	Target	2
87	G2KC	G2KCV1.wav	1		1	2600	Control	Filler	DISLIKES TARGET	Yes	Red car	Black car	Control	Filler	No	12	1	4	Dislikes	Target	2
87	G2KC	G2KCV2.wav	1		1	4195	Control	Critical	DISLIKES TARGET	Yes	Red car	Black car	Control	Critical	No	12	1	4	Dislikes	Target	2
87	G2KC	G2KCV3.wav	1		1	2678	Control	Filler	DISLIKES TARGET	Yes	Red car	Black car	Control	Filler	No	12	1	4	Dislikes	Target	2
87	G1IC	G1ICV1.wav	1		1	2891	Control	Filler	LIKES TARGET	No	Mouse	Computer mouse	Control	Filler	Yes	13	1	0	Likes	Target	2
87	G1IC	G1ICV2.wav	1		1	2775	Control	Critical	LIKES TARGET	No	Mouse	Computer mouse	Control	Critical	Yes	13	1	0	Likes	Target	2
87	G1IC	G1ICV3.wav	1		1	3841	Control	Filler	LIKES TARGET	No	Mouse	Computer mouse	Control	Filler	Yes	13	1	0	Likes	Target	2
87	G1IC	G1ICV4.wav	1		1	3388	Control	Filler	LIKES TARGET	No	Mouse	Computer mouse	Control	Filler	Yes	13	1	0	Likes	Target	2
87	G4OE	G4OEV1.wav	1		1	4239	Experimental	Filler	DISLIKES TARGET	Yes	Coke	Pepsi	Experimental	Filler	No	14	1	4	Dislikes	Target	2
87	G4OE	G4OEV2.wav	1		1	3499	Experimental	Filler	DISLIKES TARGET	Yes	Coke	Pepsi	Experimental	Filler	No	14	1	4	Dislikes	Target	2
87	G4OE	G4OEV3.wav	1		1	3223	Experimental	Filler	DISLIKES TARGET	Yes	Coke	Pepsi	Experimental	Filler	No	14	1	4	Dislikes	Target	2
87	G4OE	G4OEV4.wav	1		1	3379	Experimental	Filler	DISLIKES TARGET	Yes	Coke	Pepsi	Experimental	Filler	No	14	1	4	Dislikes	Target	2
87	G2CC	G2CCV1.wav	1		1	2173	Control	Critical	LIKES TARGET	Yes	Football	Rugby ball	Control	Critical	Yes	15	1	0	Likes	Target	2
87	G2CC	G2CCV2.wav	1		1	2313	Control	Filler	LIKES TARGET	Yes	Football	Rugby ball	Control	Filler	Yes	15	1	0	Likes	Target	2
87	G2CC	G2CCV3.wav	1		1	2822	Control	Filler	LIKES TARGET	Yes	Football	Rugby ball	Control	Filler	Yes	15	1	0	Likes	Target	2
87	G2CC	G2CCV4.wav	1		1	2849	Control	Critical	LIKES TARGET	Yes	Football	Rugby ball	Control	Critical	Yes	15	1	0	Likes	Target	2
87	G2CC	G2CCV5.wav	1		1	3077	Control	Filler	LIKES TARGET	Yes	Football	Rugby ball	Control	Filler	Yes	15	1	0	Likes	Target	2
87	G1BC	G1BCV1.wav	1		1	2785	Control	Filler	LIKES TARGET	Yes	Tie	Bow-tie	Control	Filler	Yes	16	1	0	Likes	Target	2
87	G1BC	G1BCV2.wav	1		1	3220	Control	Filler	LIKES TARGET	Yes	Tie	Bow-tie	Control	Filler	Yes	16	1	0	Likes	Target	2
87	G1BC	G1BCV3.wav	1		1	2768	Control	Critical	LIKES TARGET	Yes	Tie	Bow-tie	Control	Critical	Yes	16	1	0	Likes	Target	2
87	G2DE	G2DEV1.wav	-1		1	3154	Experimental	Filler	LIKES COMPETITOR	No	Brown bread	White bread	Experimental	Filler	No	17	0	3	Likes	Competitor	2
87	G2DE	G2DEV2.wav	1		1	2694	Experimental	Filler	LIKES COMPETITOR	No	Brown bread	White bread	Experimental	Filler	No	17	1	3	Likes	Competitor	2
87	G2DE	G2DEV3.wav	1		1	3241	Experimental	Critical	LIKES COMPETITOR	No	Brown bread	White bread	Experimental	Critical	No	17	1	3	Likes	Competitor	2
87	G2DE	G2DEV4.wav	1		1	2515	Experimental	Filler	LIKES COMPETITOR	No	Brown bread	White bread	Experimental	Filler	No	17	1	3	Likes	Competitor	2
87	G2LC	G2LCV1.wav	1		1	3327	Control	Filler	DISLIKES TARGET	No	Hair brush	Paint brush	Control	Filler	No	18	1	4	Dislikes	Target	2
87	G2LC	G2LCV2.wav	1		1	3504	Control	Filler	DISLIKES TARGET	No	Hair brush	Paint brush	Control	Filler	No	18	1	4	Dislikes	Target	2
87	G2LC	G2LCV3.wav	1		1	2802	Control	Critical	DISLIKES TARGET	No	Hair brush	Paint brush	Control	Critical	No	18	1	4	Dislikes	Target	2
87	G3NE	G3NEV1.wav	1		1	2478	Experimental	Filler	LIKES TARGET	Yes	Whisky	Vodka	Experimental	Filler	Yes	19	1	0	Likes	Target	2
87	G3NE	G3NEV2.wav	1		1	4122	Experimental	Filler	LIKES TARGET	Yes	Whisky	Vodka	Experimental	Filler	Yes	19	1	0	Likes	Target	2
87	G3NE	G3NEV3.wav	1		1	2700	Experimental	Filler	LIKES TARGET	Yes	Whisky	Vodka	Experimental	Filler	Yes	19	1	0	Likes	Target	2
87	G3NE	G3NEV4.wav	-1		1	4033	Experimental	Filler	LIKES TARGET	Yes	Whisky	Vodka	Experimental	Filler	Yes	19	0	0	Likes	Target	2
87	G3NE	G3NEV5.wav	1		1	2117	Experimental	Filler	LIKES TARGET	Yes	Whisky	Vodka	Experimental	Filler	Yes	19	1	0	Likes	Target	2
87	G3MC	G3MCV1.wav	1		1	2864	Control	Critical	LIKES TARGET	No	Tea cup	Coffee cup	Control	Critical	Yes	20	1	0	Likes	Target	2
87	G3MC	G3MCV2.wav	1		1	2459	Control	Filler	LIKES TARGET	No	Tea cup	Coffee cup	Control	Filler	Yes	20	1	0	Likes	Target	2
87	G3MC	G3MCV3.wav	1		1	2446	Control	Filler	LIKES TARGET	No	Tea cup	Coffee cup	Control	Filler	Yes	20	1	0	Likes	Target	2
87	G3MC	G3MCV4.wav	1		1	2856	Control	Critical	LIKES TARGET	No	Tea cup	Coffee cup	Control	Critical	Yes	20	1	0	Likes	Target	2
87	G3GE	G3GEV1.wav	1		1	3548	Experimental	Filler	LIKES COMPETITOR	No	White wine	Red wine	Experimental	Filler	No	21	1	3	Likes	Competitor	2
87	G3GE	G3GEV2.wav	1		1	2990	Experimental	Filler	LIKES COMPETITOR	No	White wine	Red wine	Experimental	Filler	No	21	1	3	Likes	Competitor	2
87	G3GE	G3GEV3.wav	1			0	Experimental	Filler	LIKES COMPETITOR	No	White wine	Red wine	Experimental	Filler	No	21	1	3	Likes	Competitor	2
87	G3GE	G3GEV4.wav	0		1	7	Experimental	Critical	LIKES COMPETITOR	No	White wine	Red wine	Experimental	Critical	No	21	0	3	Likes	Competitor	2
87	G3EC	G3ECV1.wav	1		1	3643	Control	Filler	DISLIKES TARGET	Yes	Blue pen	Black pen	Control	Filler	No	22	1	4	Dislikes	Target	2
87	G3EC	G3ECV2.wav	1		1	3091	Control	Filler	DISLIKES TARGET	Yes	Blue pen	Black pen	Control	Filler	No	22	1	4	Dislikes	Target	2
87	G3EC	G3ECV3.wav	1		1	2208	Control	Filler	DISLIKES TARGET	Yes	Blue pen	Black pen	Control	Filler	No	22	1	4	Dislikes	Target	2
87	G3EC	G3ECV4.wav	1		1	2019	Control	Filler	DISLIKES TARGET	Yes	Blue pen	Black pen	Control	Filler	No	22	1	4	Dislikes	Target	2
87	G3EC	G3ECV5.wav	1		1	2775	Control	Critical	DISLIKES TARGET	Yes	Blue pen	Black pen	Control	Critical	No	22	1	4	Dislikes	Target	2
87	G4PE	G4PEV1.wav	1		1	3196	Experimental	Filler	DISLIKES COMPETITOR	No	Beer	Cider	Experimental	Filler	Yes	23	1	1	Dislikes	Competitor	2
87	G4PE	G4PEV2.wav	1		1	2613	Experimental	Filler	DISLIKES COMPETITOR	No	Beer	Cider	Experimental	Filler	Yes	23	1	1	Dislikes	Competitor	2
87	G4PE	G4PEV3.wav	1		1	2639	Experimental	Critical	DISLIKES COMPETITOR	No	Beer	Cider	Experimental	Critical	Yes	23	1	1	Dislikes	Competitor	2
87	G4PE	G4PEV4.wav	1			0	Experimental	Filler	DISLIKES COMPETITOR	No	Beer	Cider	Experimental	Filler	Yes	23	1	1	Dislikes	Competitor	2
87	G4PE	G4PEV5.wav	0		1	566	Experimental	Filler	DISLIKES COMPETITOR	No	Beer	Cider	Experimental	Filler	Yes	23	0	1	Dislikes	Competitor	2
87	G1AC	G1ACV1.wav	1		1	2449	Control	Filler	LIKES TARGET	No	Red apple	Green apple	Control	Filler	Yes	24	1	0	Likes	Target	2
87	G1AC	G1ACV2.wav	1		1	2428	Control	Critical	LIKES TARGET	No	Red apple	Green apple	Control	Critical	Yes	24	1	0	Likes	Target	2
87	G1AC	G1ACV3.wav	1		1	2201	Control	Filler	LIKES TARGET	No	Red apple	Green apple	Control	Filler	Yes	24	1	0	Likes	Target	2
87	G1AC	G1ACV4.wav	1		1	2166	Control	Filler	LIKES TARGET	No	Red apple	Green apple	Control	Filler	Yes	24	1	0	Likes	Target	2
87	G1AC	G1ACV5.wav	1		1	2664	Control	Filler	LIKES TARGET	No	Red apple	Green apple	Control	Filler	Yes	24	1	0	Likes	Target	2
87	G2LE	G2LEV1.wav	1		1	2898	Experimental	Critical	LIKES COMPETITOR	No	Hair brush	Paint brush	Experimental	Critical	No	25	1	3	Likes	Competitor	2
87	G2LE	G2LEV2.wav	1		1	2022	Experimental	Critical	LIKES COMPETITOR	No	Hair brush	Paint brush	Experimental	Critical	No	25	1	3	Likes	Competitor	2
87	G2LE	G2LEV3.wav	1		1	3465	Experimental	Filler	LIKES COMPETITOR	No	Hair brush	Paint brush	Experimental	Filler	No	25	1	3	Likes	Competitor	2
87	G1JC	G1JCV1.wav	1		1	3885	Control	Filler	DISLIKES TARGET	Yes	Champagne	Spectacles	Control	Filler	No	26	1	4	Dislikes	Target	2
87	G1JC	G1JCV2.wav	1		1	3257	Control	Filler	DISLIKES TARGET	Yes	Champagne	Spectacles	Control	Filler	No	26	1	4	Dislikes	Target	2
87	G1JC	G1JCV3.wav	1		1	2284	Control	Filler	DISLIKES TARGET	Yes	Champagne	Spectacles	Control	Filler	No	26	1	4	Dislikes	Target	2
87	G3EE	G3EEV1.wav	1		1	3159	Experimental	Critical	DISLIKES TARGET	yes	Blue pen	Black pen	Experimental	Critical	No	27	1	4	Dislikes	Target	2
87	G3EE	G3EEV2.wav	1			0	Experimental	Filler	DISLIKES TARGET	yes	Blue pen	Black pen	Experimental	Filler	No	27	1	4	Dislikes	Target	2
87	G3EE	G3EEV3.wav	0		1	336	Experimental	Filler	DISLIKES TARGET	yes	Blue pen	Black pen	Experimental	Filler	No	27	0	4	Dislikes	Target	2
87	G3EE	G3EEV4.wav	1		1	1827	Experimental	Filler	DISLIKES TARGET	yes	Blue pen	Black pen	Experimental	Filler	No	27	1	4	Dislikes	Target	2
87	G3EE	G3EEV5.wav	1		1	2391	Experimental	Critical	DISLIKES TARGET	yes	Blue pen	Black pen	Experimental	Critical	No	27	1	4	Dislikes	Target	2
87	G1BE	G1BEV1.wav	1		1	2905	Experimental	Filler	LIKES TARGET	Yes	Tie	Bow-tie	Experimental	Filler	Yes	28	1	0	Likes	Target	2
87	G1BE	G1BEV2.wav	1		1	2643	Experimental	Filler	LIKES TARGET	Yes	Tie	Bow-tie	Experimental	Filler	Yes	28	1	0	Likes	Target	2
87	G1BE	G1BEV3.wav	1		1	3912	Experimental	Filler	LIKES TARGET	Yes	Tie	Bow-tie	Experimental	Filler	Yes	28	1	0	Likes	Target	2
87	G3GC	G3GCV1.wav	1		1	2443	Control	Critical	DISLIKES TARGET	No	White wine	Red wine	Control	Critical	No	29	1	4	Dislikes	Target	2
87	G3GC	G3GCV2.wav	1		1	3062	Control	Filler	DISLIKES TARGET	No	White wine	Red wine	Control	Filler	No	29	1	4	Dislikes	Target	2
87	G3GC	G3GCV3.wav	1		1	2020	Control	Filler	DISLIKES TARGET	No	White wine	Red wine	Control	Filler	No	29	1	4	Dislikes	Target	2
87	G3GC	G3GCV4.wav	0		1	4879	Control	Filler	DISLIKES TARGET	No	White wine	Red wine	Control	Filler	No	29	0	4	Dislikes	Target	2
87	G1IE	G1IEV1.wav	1		1	2897	Experimental	Filler	DISLIKES COMPETITOR	No	Mouse	Computer mouse	Experimental	Filler	Yes	30	1	1	Dislikes	Competitor	2
87	G1IE	G1IEV2.wav	1		1	2765	Experimental	Filler	DISLIKES COMPETITOR	No	Mouse	Computer mouse	Experimental	Filler	Yes	30	1	1	Dislikes	Competitor	2
87	G1IE	G1IEV3.wav	1		1	3081	Experimental	Critical	DISLIKES COMPETITOR	No	Mouse	Computer mouse	Experimental	Critical	Yes	30	1	1	Dislikes	Competitor	2
87	G1IE	G1IEV4.wav	1		1	3932	Experimental	Filler	DISLIKES COMPETITOR	No	Mouse	Computer mouse	Experimental	Filler	Yes	30	1	1	Dislikes	Competitor	2
87	G4PC	G4PCV1.wav	1		1	2472	Control	Filler	LIKES TARGET	No	Beer	Cider	Control	Filler	Yes	31	1	0	Likes	Target	2
87	G4PC	G4PCV2.wav	1		1	2524	Control	Critical	LIKES TARGET	No	Beer	Cider	Control	Critical	Yes	31	1	0	Likes	Target	2
87	G4PC	G4PCV3.wav	1		1	3160	Control	Filler	LIKES TARGET	No	Beer	Cider	Control	Filler	Yes	31	1	0	Likes	Target	2
87	G4PC	G4PCV4.wav	1		1	2077	Control	Filler	LIKES TARGET	No	Beer	Cider	Control	Filler	Yes	31	1	0	Likes	Target	2
87	G4PC	G4PCV5.wav	1		1	3176	Control	Filler	LIKES TARGET	No	Beer	Cider	Control	Filler	Yes	31	1	0	Likes	Target	2
90	G4HC	G4HCV1.wav	1		1	3282	Control	Filler	LIKES TARGET	Yes	Cake	Ice cream	Control	Filler	Yes	0	1	0	Likes	Target	2
90	G4HC	G4HCV2.wav	1		1	3335	Control	Filler	LIKES TARGET	Yes	Cake	Ice cream	Control	Filler	Yes	0	1	0	Likes	Target	2
90	G4HC	G4HCV3.wav	1			0	Control	Critical	LIKES TARGET	Yes	Cake	Ice cream	Control	Critical	Yes	0	1	0	Likes	Target	2
90	G4FE	G4FEV1.wav	1		1	2550	Experimental	Filler	LIKES COMPETITOR	No	Dog	Cat	Experimental	Filler	No	1	1	3	Likes	Competitor	2
90	G4FE	G4FEV2.wav	1		1	2314	Experimental	Filler	LIKES COMPETITOR	No	Dog	Cat	Experimental	Filler	No	1	1	3	Likes	Competitor	2
90	G4FE	G4FEV3.wav	-1		1	3878	Experimental	Filler	LIKES COMPETITOR	No	Dog	Cat	Experimental	Filler	No	1	0	3	Likes	Competitor	2
90	G4FE	G4FEV4.wav	1		1	3221	Experimental	Filler	LIKES COMPETITOR	No	Dog	Cat	Experimental	Filler	No	1	1	3	Likes	Competitor	2
90	G2KE	G2KEV1.wav	1		1	3065	Experimental	Critical	DISLIKES TARGET	Yes	Red car	Black car	Experimental	Critical	No	2	1	4	Dislikes	Target	2
90	G2KE	G2KEV2.wav	1		1	2853	Experimental	Filler	DISLIKES TARGET	Yes	Red car	Black car	Experimental	Filler	No	2	1	4	Dislikes	Target	2
90	G2KE	G2KEV3.wav	1		1	3319	Experimental	Critical	DISLIKES TARGET	Yes	Red car	Black car	Experimental	Critical	No	2	1	4	Dislikes	Target	2
90	G2DC	G2DCV1.wav	1		1	3063	Control	Filler	DISLIKES TARGET	No	Brown bread	White bread	Control	Filler	No	3	1	4	Dislikes	Target	2
90	G2DC	G2DCV2.wav	1		1	3355	Control	Filler	DISLIKES TARGET	No	Brown bread	White bread	Control	Filler	No	3	1	4	Dislikes	Target	2
90	G2DC	G2DCV3.wav	1		1	2975	Control	Filler	DISLIKES TARGET	No	Brown bread	White bread	Control	Filler	No	3	1	4	Dislikes	Target	2
90	G2DC	G2DCV4.wav	1		1	3523	Control	Critical	DISLIKES TARGET	No	Brown bread	White bread	Control	Critical	No	3	1	4	Dislikes	Target	2
90	G2CE	G2CEV1.wav	1		1	2863	Experimental	Filler	LIKES TARGET	Yes	Football	Rugby ball	Experimental	Filler	Yes	4	1	0	Likes	Target	2
90	G2CE	G2CEV2.wav	1		1	2771	Experimental	Filler	LIKES TARGET	Yes	Football	Rugby ball	Experimental	Filler	Yes	4	1	0	Likes	Target	2
90	G2CE	G2CEV3.wav	1		1	2758	Experimental	Critical	LIKES TARGET	Yes	Football	Rugby ball	Experimental	Critical	Yes	4	1	0	Likes	Target	2
90	G2CE	G2CEV4.wav	1		1	3377	Experimental	Filler	LIKES TARGET	Yes	Football	Rugby ball	Experimental	Filler	Yes	4	1	0	Likes	Target	2
90	G2CE	G2CEV5.wav	1		1	3590	Experimental	Critical	LIKES TARGET	Yes	Football	Rugby ball	Experimental	Critical	Yes	4	1	0	Likes	Target	2
90	G4OC	G4OCV1.wav	1			0	Control	Filler	DISLIKES TARGET	Yes	Coke	Pepsi	Control	Filler	No	5	1	4	Dislikes	Target	2
90	G4OC	G4OCV2.wav	1			0	Control	Filler	DISLIKES TARGET	Yes	Coke	Pepsi	Control	Filler	No	5	1	4	Dislikes	Target	2
90	G4OC	G4OCV3.wav	1			0	Control	Filler	DISLIKES TARGET	Yes	Coke	Pepsi	Control	Filler	No	5	1	4	Dislikes	Target	2
90	G4OC	G4OCV4.wav	1			0	Control	Filler	DISLIKES TARGET	Yes	Coke	Pepsi	Control	Filler	No	5	1	4	Dislikes	Target	2
90	G1JE	G1JEV1.wav	1		1	2093	Experimental	Critical	DISLIKES TARGET	Yes	Champagne	Spectacles	Experimental	Critical	No	6	1	4	Dislikes	Target	2
90	G1JE	G1JEV2.wav	1		1	3137	Experimental	Filler	DISLIKES TARGET	Yes	Champagne	Spectacles	Experimental	Filler	No	6	1	4	Dislikes	Target	2
90	G1JE	G1JEV3.wav	1		1	2955	Experimental	Filler	DISLIKES TARGET	Yes	Champagne	Spectacles	Experimental	Filler	No	6	1	4	Dislikes	Target	2
90	G3NC	G3NCV1.wav	1		1	3053	Control	Filler	LIKES TARGET	Yes	Whisky	Vodka	Control	Filler	Yes	7	1	0	Likes	Target	2
90	G3NC	G3NCV2.wav	1		1	3262	Control	Filler	LIKES TARGET	Yes	Whisky	Vodka	Control	Filler	Yes	7	1	0	Likes	Target	2
90	G3NC	G3NCV3.wav	1		1	3435	Control	Filler	LIKES TARGET	Yes	Whisky	Vodka	Control	Filler	Yes	7	1	0	Likes	Target	2
90	G3NC	G3NCV4.wav	1		1	3087	Control	Critical	LIKES TARGET	Yes	Whisky	Vodka	Control	Critical	Yes	7	1	0	Likes	Target	2
90	G3NC	G3NCV5.wav	1		1	2682	Control	Critical	LIKES TARGET	Yes	Whisky	Vodka	Control	Critical	Yes	7	1	0	Likes	Target	2
90	G1AE	G1AEV1.wav	1		1	2233	Experimental	Filler	DISLIKES COMPETITOR	No	Red apple	Green apple	Experimental	Filler	Yes	8	1	1	Dislikes	Competitor	2
90	G1AE	G1AEV2.wav	1		1	3092	Experimental	Filler	DISLIKES COMPETITOR	No	Red apple	Green apple	Experimental	Filler	Yes	8	1	1	Dislikes	Competitor	2
90	G1AE	G1AEV3.wav	1		1	3224	Experimental	Filler	DISLIKES COMPETITOR	No	Red apple	Green apple	Experimental	Filler	Yes	8	1	1	Dislikes	Competitor	2
90	G1AE	G1AEV4.wav	1		1	2916	Experimental	Critical	DISLIKES COMPETITOR	No	Red apple	Green apple	Experimental	Critical	Yes	8	1	1	Dislikes	Competitor	2
90	G1AE	G1AEV5.wav	1		1	2848	Experimental	Filler	DISLIKES COMPETITOR	No	Red apple	Green apple	Experimental	Filler	Yes	8	1	1	Dislikes	Competitor	2
90	G4FC	G4FCV1.wav	1		1	2956	Control	Filler	DISLIKES TARGET	No	Dog	Cat	Control	Filler	No	9	1	4	Dislikes	Target	2
90	G4FC	G4FCV2.wav	1		1	2624	Control	Filler	DISLIKES TARGET	No	Dog	Cat	Control	Filler	No	9	1	4	Dislikes	Target	2
90	G4FC	G4FCV3.wav	1		1	2965	Control	Filler	DISLIKES TARGET	No	Dog	Cat	Control	Filler	No	9	1	4	Dislikes	Target	2
90	G4FC	G4FCV4.wav	1		1	2889	Control	Filler	DISLIKES TARGET	No	Dog	Cat	Control	Filler	No	9	1	4	Dislikes	Target	2
90	G3ME	G3MEV1.wav	1		1	2989	Experimental	Critical	DISLIKES COMPETITOR	No	Tea cup	Coffee cup	Experimental	Critical	Yes	10	1	1	Dislikes	Competitor	2
90	G3ME	G3MEV2.wav	1		1	2688	Experimental	Filler	DISLIKES COMPETITOR	No	Tea cup	Coffee cup	Experimental	Filler	Yes	10	1	1	Dislikes	Competitor	2
90	G3ME	G3MEV3.wav	1		1	3267	Experimental	Filler	DISLIKES COMPETITOR	No	Tea cup	Coffee cup	Experimental	Filler	Yes	10	1	1	Dislikes	Competitor	2
90	G3ME	G3MEV4.wav	1		1	2911	Experimental	Filler	DISLIKES COMPETITOR	No	Tea cup	Coffee cup	Experimental	Filler	Yes	10	1	1	Dislikes	Competitor	2
90	G4HE	G4HEV1.wav	1		1	2953	Experimental	Filler	LIKES TARGET	Yes	Cake	Ice cream	Experimental	Filler	Yes	11	1	0	Likes	Target	2
90	G4HE	G4HEV2.wav	1		1	3028	Experimental	Critical	LIKES TARGET	Yes	Cake	Ice cream	Experimental	Critical	Yes	11	1	0	Likes	Target	2
90	G4HE	G4HEV3.wav	1		1	2911	Experimental	Filler	LIKES TARGET	Yes	Cake	Ice cream	Experimental	Filler	Yes	11	1	0	Likes	Target	2
90	G2KC	G2KCV1.wav	1		1	2937	Control	Filler	DISLIKES TARGET	Yes	Red car	Black car	Control	Filler	No	12	1	4	Dislikes	Target	2
90	G2KC	G2KCV2.wav	1		1	3222	Control	Critical	DISLIKES TARGET	Yes	Red car	Black car	Control	Critical	No	12	1	4	Dislikes	Target	2
90	G2KC	G2KCV3.wav	1		1	3002	Control	Filler	DISLIKES TARGET	Yes	Red car	Black car	Control	Filler	No	12	1	4	Dislikes	Target	2
90	G1IC	G1ICV1.wav	1		1	2694	Control	Filler	LIKES TARGET	No	Mouse	Computer mouse	Control	Filler	Yes	13	1	0	Likes	Target	2
90	G1IC	G1ICV2.wav	1		1	2554	Control	Critical	LIKES TARGET	No	Mouse	Computer mouse	Control	Critical	Yes	13	1	0	Likes	Target	2
90	G1IC	G1ICV3.wav	1		1	2996	Control	Filler	LIKES TARGET	No	Mouse	Computer mouse	Control	Filler	Yes	13	1	0	Likes	Target	2
90	G1IC	G1ICV4.wav	1		1	2718	Control	Filler	LIKES TARGET	No	Mouse	Computer mouse	Control	Filler	Yes	13	1	0	Likes	Target	2
90	G4OE	G4OEV1.wav	1		1	3231	Experimental	Filler	DISLIKES TARGET	Yes	Coke	Pepsi	Experimental	Filler	No	14	1	4	Dislikes	Target	2
90	G4OE	G4OEV2.wav	1		1	2834	Experimental	Filler	DISLIKES TARGET	Yes	Coke	Pepsi	Experimental	Filler	No	14	1	4	Dislikes	Target	2
90	G4OE	G4OEV3.wav	1		1	3079	Experimental	Filler	DISLIKES TARGET	Yes	Coke	Pepsi	Experimental	Filler	No	14	1	4	Dislikes	Target	2
90	G4OE	G4OEV4.wav	1		1	2644	Experimental	Filler	DISLIKES TARGET	Yes	Coke	Pepsi	Experimental	Filler	No	14	1	4	Dislikes	Target	2
90	G2CC	G2CCV1.wav	1		1	2351	Control	Critical	LIKES TARGET	Yes	Football	Rugby ball	Control	Critical	Yes	15	1	0	Likes	Target	2
90	G2CC	G2CCV2.wav	1		1	2364	Control	Filler	LIKES TARGET	Yes	Football	Rugby ball	Control	Filler	Yes	15	1	0	Likes	Target	2
90	G2CC	G2CCV3.wav	1		1	2632	Control	Filler	LIKES TARGET	Yes	Football	Rugby ball	Control	Filler	Yes	15	1	0	Likes	Target	2
90	G2CC	G2CCV4.wav	1		1	2147	Control	Critical	LIKES TARGET	Yes	Football	Rugby ball	Control	Critical	Yes	15	1	0	Likes	Target	2
90	G2CC	G2CCV5.wav	1		1	3224	Control	Filler	LIKES TARGET	Yes	Football	Rugby ball	Control	Filler	Yes	15	1	0	Likes	Target	2
90	G1BC	G1BCV1.wav	1		1	2579	Control	Filler	LIKES TARGET	Yes	Tie	Bow-tie	Control	Filler	Yes	16	1	0	Likes	Target	2
90	G1BC	G1BCV2.wav	1		1	2523	Control	Filler	LIKES TARGET	Yes	Tie	Bow-tie	Control	Filler	Yes	16	1	0	Likes	Target	2
90	G1BC	G1BCV3.wav	1		1	2383	Control	Critical	LIKES TARGET	Yes	Tie	Bow-tie	Control	Critical	Yes	16	1	0	Likes	Target	2
90	G2DE	G2DEV1.wav	1		1	3089	Experimental	Filler	LIKES COMPETITOR	No	Brown bread	White bread	Experimental	Filler	No	17	1	3	Likes	Competitor	2
90	G2DE	G2DEV2.wav	1		1	2588	Experimental	Filler	LIKES COMPETITOR	No	Brown bread	White bread	Experimental	Filler	No	17	1	3	Likes	Competitor	2
90	G2DE	G2DEV3.wav	1		1	3022	Experimental	Critical	LIKES COMPETITOR	No	Brown bread	White bread	Experimental	Critical	No	17	1	3	Likes	Competitor	2
90	G2DE	G2DEV4.wav	1		1	2851	Experimental	Filler	LIKES COMPETITOR	No	Brown bread	White bread	Experimental	Filler	No	17	1	3	Likes	Competitor	2
90	G2LC	G2LCV1.wav	1		1	3332	Control	Filler	DISLIKES TARGET	No	Hair brush	Paint brush	Control	Filler	No	18	1	4	Dislikes	Target	2
90	G2LC	G2LCV2.wav	1		1	3543	Control	Filler	DISLIKES TARGET	No	Hair brush	Paint brush	Control	Filler	No	18	1	4	Dislikes	Target	2
90	G2LC	G2LCV3.wav	1		1	2992	Control	Critical	DISLIKES TARGET	No	Hair brush	Paint brush	Control	Critical	No	18	1	4	Dislikes	Target	2
90	G3NE	G3NEV1.wav	1		1	2885	Experimental	Filler	LIKES TARGET	Yes	Whisky	Vodka	Experimental	Filler	Yes	19	1	0	Likes	Target	2
90	G3NE	G3NEV2.wav	1		1	3396	Experimental	Filler	LIKES TARGET	Yes	Whisky	Vodka	Experimental	Filler	Yes	19	1	0	Likes	Target	2
90	G3NE	G3NEV3.wav	1		1	3021	Experimental	Filler	LIKES TARGET	Yes	Whisky	Vodka	Experimental	Filler	Yes	19	1	0	Likes	Target	2
90	G3NE	G3NEV4.wav	1		1	3201	Experimental	Filler	LIKES TARGET	Yes	Whisky	Vodka	Experimental	Filler	Yes	19	1	0	Likes	Target	2
90	G3NE	G3NEV5.wav	1		1	3241	Experimental	Filler	LIKES TARGET	Yes	Whisky	Vodka	Experimental	Filler	Yes	19	1	0	Likes	Target	2
90	G3MC	G3MCV1.wav	1		1	3148	Control	Critical	LIKES TARGET	No	Tea cup	Coffee cup	Control	Critical	Yes	20	1	0	Likes	Target	2
90	G3MC	G3MCV2.wav	1		1	3380	Control	Filler	LIKES TARGET	No	Tea cup	Coffee cup	Control	Filler	Yes	20	1	0	Likes	Target	2
90	G3MC	G3MCV3.wav	1		1	3166	Control	Filler	LIKES TARGET	No	Tea cup	Coffee cup	Control	Filler	Yes	20	1	0	Likes	Target	2
90	G3MC	G3MCV4.wav	1		1	3161	Control	Critical	LIKES TARGET	No	Tea cup	Coffee cup	Control	Critical	Yes	20	1	0	Likes	Target	2
90	G3GE	G3GEV1.wav	1		1	2628	Experimental	Filler	LIKES COMPETITOR	No	White wine	Red wine	Experimental	Filler	No	21	1	3	Likes	Competitor	2
90	G3GE	G3GEV2.wav	1		1	3528	Experimental	Filler	LIKES COMPETITOR	No	White wine	Red wine	Experimental	Filler	No	21	1	3	Likes	Competitor	2
90	G3GE	G3GEV3.wav	1		1	3420	Experimental	Filler	LIKES COMPETITOR	No	White wine	Red wine	Experimental	Filler	No	21	1	3	Likes	Competitor	2
90	G3GE	G3GEV4.wav	1		1	3353	Experimental	Critical	LIKES COMPETITOR	No	White wine	Red wine	Experimental	Critical	No	21	1	3	Likes	Competitor	2
90	G3EC	G3ECV1.wav	1		1	3005	Control	Filler	DISLIKES TARGET	Yes	Blue pen	Black pen	Control	Filler	No	22	1	4	Dislikes	Target	2
90	G3EC	G3ECV2.wav	1		1	3176	Control	Filler	DISLIKES TARGET	Yes	Blue pen	Black pen	Control	Filler	No	22	1	4	Dislikes	Target	2
90	G3EC	G3ECV3.wav	1		1	3117	Control	Filler	DISLIKES TARGET	Yes	Blue pen	Black pen	Control	Filler	No	22	1	4	Dislikes	Target	2
90	G3EC	G3ECV4.wav	1		1	3151	Control	Filler	DISLIKES TARGET	Yes	Blue pen	Black pen	Control	Filler	No	22	1	4	Dislikes	Target	2
90	G3EC	G3ECV5.wav	1		1	3361	Control	Critical	DISLIKES TARGET	Yes	Blue pen	Black pen	Control	Critical	No	22	1	4	Dislikes	Target	2
90	G4PE	G4PEV1.wav	1		1	2796	Experimental	Filler	DISLIKES COMPETITOR	No	Beer	Cider	Experimental	Filler	Yes	23	1	1	Dislikes	Competitor	2
90	G4PE	G4PEV2.wav	1		1	3422	Experimental	Critical	DISLIKES COMPETITOR	No	Beer	Cider	Experimental	Critical	Yes	23	1	1	Dislikes	Competitor	2
90	G4PE	G4PEV3.wav	1		1	2977	Experimental	Critical	DISLIKES COMPETITOR	No	Beer	Cider	Experimental	Critical	Yes	23	1	1	Dislikes	Competitor	2
90	G4PE	G4PEV4.wav	1		1	2979	Experimental	Filler	DISLIKES COMPETITOR	No	Beer	Cider	Experimental	Filler	Yes	23	1	1	Dislikes	Competitor	2
90	G4PE	G4PEV5.wav	1		1	3002	Experimental	Filler	DISLIKES COMPETITOR	No	Beer	Cider	Experimental	Filler	Yes	23	1	1	Dislikes	Competitor	2
90	G1AC	G1ACV1.wav	1		1	3093	Control	Filler	LIKES TARGET	No	Red apple	Green apple	Control	Filler	Yes	24	1	0	Likes	Target	2
90	G1AC	G1ACV2.wav	1		1	3169	Control	Filler	LIKES TARGET	No	Red apple	Green apple	Control	Filler	Yes	24	1	0	Likes	Target	2
90	G1AC	G1ACV3.wav	1		1	3445	Control	Critical	LIKES TARGET	No	Red apple	Green apple	Control	Critical	Yes	24	1	0	Likes	Target	2
90	G1AC	G1ACV4.wav	1		1	3297	Control	Filler	LIKES TARGET	No	Red apple	Green apple	Control	Filler	Yes	24	1	0	Likes	Target	2
90	G1AC	G1ACV5.wav	1		1	3117	Control	Filler	LIKES TARGET	No	Red apple	Green apple	Control	Filler	Yes	24	1	0	Likes	Target	2
90	G2LE	G2LEV1.wav	1		1	3206	Experimental	Filler	LIKES COMPETITOR	No	Hair brush	Paint brush	Experimental	Filler	No	25	1	3	Likes	Competitor	2
90	G2LE	G2LEV2.wav	1		1	2665	Experimental	Critical	LIKES COMPETITOR	No	Hair brush	Paint brush	Experimental	Critical	No	25	1	3	Likes	Competitor	2
90	G2LE	G2LEV3.wav	1		1	3540	Experimental	Filler	LIKES COMPETITOR	No	Hair brush	Paint brush	Experimental	Filler	No	25	1	3	Likes	Competitor	2
90	G1JC	G1JCV1.wav	1		1	2893	Control	Filler	DISLIKES TARGET	Yes	Champagne	Spectacles	Control	Filler	No	26	1	4	Dislikes	Target	2
90	G1JC	G1JCV2.wav	1		1	3464	Control	Filler	DISLIKES TARGET	Yes	Champagne	Spectacles	Control	Filler	No	26	1	4	Dislikes	Target	2
90	G1JC	G1JCV3.wav	1		1	3452	Control	Critical	DISLIKES TARGET	Yes	Champagne	Spectacles	Control	Critical	No	26	1	4	Dislikes	Target	2
90	G3EE	G3EEV1.wav	1		1	2948	Experimental	Filler	DISLIKES TARGET	yes	Blue pen	Black pen	Experimental	Filler	No	27	1	4	Dislikes	Target	2
90	G3EE	G3EEV2.wav	1		1	3176	Experimental	Filler	DISLIKES TARGET	yes	Blue pen	Black pen	Experimental	Filler	No	27	1	4	Dislikes	Target	2
90	G3EE	G3EEV3.wav	1		1	3195	Experimental	Filler	DISLIKES TARGET	yes	Blue pen	Black pen	Experimental	Filler	No	27	1	4	Dislikes	Target	2
90	G3EE	G3EEV4.wav	1		1	3470	Experimental	Filler	DISLIKES TARGET	yes	Blue pen	Black pen	Experimental	Filler	No	27	1	4	Dislikes	Target	2
90	G3EE	G3EEV5.wav	1		1	3089	Experimental	Filler	DISLIKES TARGET	yes	Blue pen	Black pen	Experimental	Filler	No	27	1	4	Dislikes	Target	2
90	G1BE	G1BEV1.wav	1		1	3035	Experimental	Critical	LIKES TARGET	Yes	Tie	Bow-tie	Experimental	Critical	Yes	28	1	0	Likes	Target	2
90	G1BE	G1BEV2.wav	1		1	3094	Experimental	Filler	LIKES TARGET	Yes	Tie	Bow-tie	Experimental	Filler	Yes	28	1	0	Likes	Target	2
90	G1BE	G1BEV3.wav	1		1	3151	Experimental	Filler	LIKES TARGET	Yes	Tie	Bow-tie	Experimental	Filler	Yes	28	1	0	Likes	Target	2
90	G3GC	G3GCV1.wav	1		1	3018	Control	Critical	DISLIKES TARGET	No	White wine	Red wine	Control	Critical	No	29	1	4	Dislikes	Target	2
90	G3GC	G3GCV2.wav	1		1	3198	Control	Filler	DISLIKES TARGET	No	White wine	Red wine	Control	Filler	No	29	1	4	Dislikes	Target	2
90	G3GC	G3GCV3.wav	1		1	3298	Control	Filler	DISLIKES TARGET	No	White wine	Red wine	Control	Filler	No	29	1	4	Dislikes	Target	2
90	G3GC	G3GCV4.wav	1		1	3334	Control	Filler	DISLIKES TARGET	No	White wine	Red wine	Control	Filler	No	29	1	4	Dislikes	Target	2
90	G1IE	G1IEV1.wav	1		1	3136	Experimental	Filler	DISLIKES COMPETITOR	No	Mouse	Computer mouse	Experimental	Filler	Yes	30	1	1	Dislikes	Competitor	2
90	G1IE	G1IEV2.wav	1		1	3404	Experimental	Filler	DISLIKES COMPETITOR	No	Mouse	Computer mouse	Experimental	Filler	Yes	30	1	1	Dislikes	Competitor	2
90	G1IE	G1IEV3.wav	1		1	3329	Experimental	Critical	DISLIKES COMPETITOR	No	Mouse	Computer mouse	Experimental	Critical	Yes	30	1	1	Dislikes	Competitor	2
90	G1IE	G1IEV4.wav	1		1	3396	Experimental	Filler	DISLIKES COMPETITOR	No	Mouse	Computer mouse	Experimental	Filler	Yes	30	1	1	Dislikes	Competitor	2
90	G4PC	G4PCV1.wav	1		1	3103	Control	Filler	LIKES TARGET	No	Beer	Cider	Control	Filler	Yes	31	1	0	Likes	Target	2
90	G4PC	G4PCV2.wav	1		1	2970	Control	Filler	LIKES TARGET	No	Beer	Cider	Control	Filler	Yes	31	1	0	Likes	Target	2
90	G4PC	G4PCV3.wav	1		1	3078	Control	Filler	LIKES TARGET	No	Beer	Cider	Control	Filler	Yes	31	1	0	Likes	Target	2
90	G4PC	G4PCV4.wav	1		1	2715	Control	Critical	LIKES TARGET	No	Beer	Cider	Control	Critical	Yes	31	1	0	Likes	Target	2
90	G4PC	G4PCV5.wav	1		1	3150	Control	Filler	LIKES TARGET	No	Beer	Cider	Control	Filler	Yes	31	1	0	Likes	Target	2
92	G4HC	G4HCV1.wav	1		1	3495	Control	Critical	LIKES TARGET	Yes	Cake	Ice cream	Control	Critical	Yes	0	1	0	Likes	Target	2
92	G4HC	G4HCV2.wav	1		1	3871	Control	Filler	LIKES TARGET	Yes	Cake	Ice cream	Control	Filler	Yes	0	1	0	Likes	Target	2
92	G4HC	G4HCV3.wav	1		1	3500	Control	Filler	LIKES TARGET	Yes	Cake	Ice cream	Control	Filler	Yes	0	1	0	Likes	Target	2
92	G4FE	G4FEV1.wav	1		1	3064	Experimental	Filler	LIKES COMPETITOR	No	Dog	Cat	Experimental	Filler	No	1	1	3	Likes	Competitor	2
92	G4FE	G4FEV2.wav	1		1	3091	Experimental	Critical	LIKES COMPETITOR	No	Dog	Cat	Experimental	Critical	No	1	1	3	Likes	Competitor	2
92	G4FE	G4FEV3.wav	-1		1	3752	Experimental	Filler	LIKES COMPETITOR	No	Dog	Cat	Experimental	Filler	No	1	0	3	Likes	Competitor	2
92	G4FE	G4FEV4.wav	1		1	3091	Experimental	Filler	LIKES COMPETITOR	No	Dog	Cat	Experimental	Filler	No	1	1	3	Likes	Competitor	2
92	G2KE	G2KEV1.wav	1		1	3352	Experimental	Critical	DISLIKES TARGET	Yes	Red car	Black car	Experimental	Critical	No	2	1	4	Dislikes	Target	2
92	G2KE	G2KEV2.wav	1		1	3077	Experimental	Filler	DISLIKES TARGET	Yes	Red car	Black car	Experimental	Filler	No	2	1	4	Dislikes	Target	2
92	G2KE	G2KEV3.wav	1		1	3315	Experimental	Critical	DISLIKES TARGET	Yes	Red car	Black car	Experimental	Critical	No	2	1	4	Dislikes	Target	2
92	G2DC	G2DCV1.wav	1		1	2636	Control	Filler	DISLIKES TARGET	No	Brown bread	White bread	Control	Filler	No	3	1	4	Dislikes	Target	2
92	G2DC	G2DCV2.wav	1		1	3544	Control	Filler	DISLIKES TARGET	No	Brown bread	White bread	Control	Filler	No	3	1	4	Dislikes	Target	2
92	G2DC	G2DCV3.wav	1		1	3309	Control	Filler	DISLIKES TARGET	No	Brown bread	White bread	Control	Filler	No	3	1	4	Dislikes	Target	2
92	G2DC	G2DCV4.wav	1		1	4466	Control	Filler	DISLIKES TARGET	No	Brown bread	White bread	Control	Filler	No	3	1	4	Dislikes	Target	2
92	G2CE	G2CEV1.wav	1		1	2806	Experimental	Critical	LIKES TARGET	Yes	Football	Rugby ball	Experimental	Critical	Yes	4	1	0	Likes	Target	2
92	G2CE	G2CEV2.wav	1		1	3331	Experimental	Filler	LIKES TARGET	Yes	Football	Rugby ball	Experimental	Filler	Yes	4	1	0	Likes	Target	2
92	G2CE	G2CEV3.wav	1		1	3599	Experimental	Filler	LIKES TARGET	Yes	Football	Rugby ball	Experimental	Filler	Yes	4	1	0	Likes	Target	2
92	G2CE	G2CEV4.wav	1		1	3372	Experimental	Filler	LIKES TARGET	Yes	Football	Rugby ball	Experimental	Filler	Yes	4	1	0	Likes	Target	2
92	G2CE	G2CEV5.wav	1		1	3505	Experimental	Filler	LIKES TARGET	Yes	Football	Rugby ball	Experimental	Filler	Yes	4	1	0	Likes	Target	2
92	G4OC	G4OCV1.wav	1			0	Control	Filler	DISLIKES TARGET	Yes	Coke	Pepsi	Control	Filler	No	5	1	4	Dislikes	Target	2
92	G4OC	G4OCV2.wav	1			0	Control	Critical	DISLIKES TARGET	Yes	Coke	Pepsi	Control	Critical	No	5	1	4	Dislikes	Target	2
92	G4OC	G4OCV3.wav	1			0	Control	Critical	DISLIKES TARGET	Yes	Coke	Pepsi	Control	Critical	No	5	1	4	Dislikes	Target	2
92	G4OC	G4OCV4.wav	1			0	Control	Filler	DISLIKES TARGET	Yes	Coke	Pepsi	Control	Filler	No	5	1	4	Dislikes	Target	2
92	G1JE	G1JEV1.wav	-1		1	3267	Experimental	Filler	DISLIKES TARGET	Yes	Champagne	Spectacles	Experimental	Filler	No	6	0	4	Dislikes	Target	2
92	G1JE	G1JEV2.wav	1		1	3102	Experimental	Filler	DISLIKES TARGET	Yes	Champagne	Spectacles	Experimental	Filler	No	6	1	4	Dislikes	Target	2
92	G1JE	G1JEV3.wav	1		1	3330	Experimental	Critical	DISLIKES TARGET	Yes	Champagne	Spectacles	Experimental	Critical	No	6	1	4	Dislikes	Target	2
92	G3NC	G3NCV1.wav	1		1	3079	Control	Filler	LIKES TARGET	Yes	Whisky	Vodka	Control	Filler	Yes	7	1	0	Likes	Target	2
92	G3NC	G3NCV2.wav	1		1	3560	Control	Filler	LIKES TARGET	Yes	Whisky	Vodka	Control	Filler	Yes	7	1	0	Likes	Target	2
92	G3NC	G3NCV3.wav	1		1	3283	Control	Filler	LIKES TARGET	Yes	Whisky	Vodka	Control	Filler	Yes	7	1	0	Likes	Target	2
92	G3NC	G3NCV4.wav	0		1	4815	Control	Filler	LIKES TARGET	Yes	Whisky	Vodka	Control	Filler	Yes	7	0	0	Likes	Target	2
92	G3NC	G3NCV5.wav	1		1	3099	Control	Filler	LIKES TARGET	Yes	Whisky	Vodka	Control	Filler	Yes	7	1	0	Likes	Target	2
92	G1AE	G1AEV1.wav	1		1	3118	Experimental	Critical	DISLIKES COMPETITOR	No	Red apple	Green apple	Experimental	Critical	Yes	8	1	1	Dislikes	Competitor	2
92	G1AE	G1AEV2.wav	-1		1	3600	Experimental	Filler	DISLIKES COMPETITOR	No	Red apple	Green apple	Experimental	Filler	Yes	8	0	1	Dislikes	Competitor	2
92	G1AE	G1AEV3.wav	1		1	3620	Experimental	Filler	DISLIKES COMPETITOR	No	Red apple	Green apple	Experimental	Filler	Yes	8	1	1	Dislikes	Competitor	2
92	G1AE	G1AEV4.wav	1		1	3208	Experimental	Filler	DISLIKES COMPETITOR	No	Red apple	Green apple	Experimental	Filler	Yes	8	1	1	Dislikes	Competitor	2
92	G1AE	G1AEV5.wav	1		1	3388	Experimental	Filler	DISLIKES COMPETITOR	No	Red apple	Green apple	Experimental	Filler	Yes	8	1	1	Dislikes	Competitor	2
92	G4FC	G4FCV1.wav	1		1	3258	Control	Critical	DISLIKES TARGET	No	Dog	Cat	Control	Critical	No	9	1	4	Dislikes	Target	2
92	G4FC	G4FCV2.wav	1		1	3302	Control	Filler	DISLIKES TARGET	No	Dog	Cat	Control	Filler	No	9	1	4	Dislikes	Target	2
92	G4FC	G4FCV3.wav	1		1	3560	Control	Filler	DISLIKES TARGET	No	Dog	Cat	Control	Filler	No	9	1	4	Dislikes	Target	2
92	G4FC	G4FCV4.wav	1		1	3226	Control	Critical	DISLIKES TARGET	No	Dog	Cat	Control	Critical	No	9	1	4	Dislikes	Target	2
92	G3ME	G3MEV1.wav	1		1	3439	Experimental	Filler	DISLIKES COMPETITOR	No	Tea cup	Coffee cup	Experimental	Filler	Yes	10	1	1	Dislikes	Competitor	2
92	G3ME	G3MEV2.wav	1		1	3234	Experimental	Filler	DISLIKES COMPETITOR	No	Tea cup	Coffee cup	Experimental	Filler	Yes	10	1	1	Dislikes	Competitor	2
92	G3ME	G3MEV3.wav	1		1	3710	Experimental	Critical	DISLIKES COMPETITOR	No	Tea cup	Coffee cup	Experimental	Critical	Yes	10	1	1	Dislikes	Competitor	2
92	G3ME	G3MEV4.wav	1		1	3794	Experimental	Filler	DISLIKES COMPETITOR	No	Tea cup	Coffee cup	Experimental	Filler	Yes	10	1	1	Dislikes	Competitor	2
92	G4HE	G4HEV1.wav	1		1	3446	Experimental	Filler	LIKES TARGET	Yes	Cake	Ice cream	Experimental	Filler	Yes	11	1	0	Likes	Target	2
92	G4HE	G4HEV2.wav	-1		1	4314	Experimental	Filler	LIKES TARGET	Yes	Cake	Ice cream	Experimental	Filler	Yes	11	0	0	Likes	Target	2
92	G4HE	G4HEV3.wav	1		1	3284	Experimental	Filler	LIKES TARGET	Yes	Cake	Ice cream	Experimental	Filler	Yes	11	1	0	Likes	Target	2
92	G2KC	G2KCV1.wav	1		1	3008	Control	Filler	DISLIKES TARGET	Yes	Red car	Black car	Control	Filler	No	12	1	4	Dislikes	Target	2
92	G2KC	G2KCV2.wav	1		1	3252	Control	Filler	DISLIKES TARGET	Yes	Red car	Black car	Control	Filler	No	12	1	4	Dislikes	Target	2
92	G2KC	G2KCV3.wav	1		1	3264	Control	Critical	DISLIKES TARGET	Yes	Red car	Black car	Control	Critical	No	12	1	4	Dislikes	Target	2
92	G1IC	G1ICV1.wav	1		1	2900	Control	Filler	LIKES TARGET	No	Mouse	Computer mouse	Control	Filler	Yes	13	1	0	Likes	Target	2
92	G1IC	G1ICV2.wav	1		1	2952	Control	Filler	LIKES TARGET	No	Mouse	Computer mouse	Control	Filler	Yes	13	1	0	Likes	Target	2
92	G1IC	G1ICV3.wav	1		1	3123	Control	Critical	LIKES TARGET	No	Mouse	Computer mouse	Control	Critical	Yes	13	1	0	Likes	Target	2
92	G1IC	G1ICV4.wav	1		1	3303	Control	Filler	LIKES TARGET	No	Mouse	Computer mouse	Control	Filler	Yes	13	1	0	Likes	Target	2
92	G4OE	G4OEV1.wav	1		1	3146	Experimental	Filler	DISLIKES TARGET	Yes	Coke	Pepsi	Experimental	Filler	No	14	1	4	Dislikes	Target	2
92	G4OE	G4OEV2.wav	1		1	3357	Experimental	Filler	DISLIKES TARGET	Yes	Coke	Pepsi	Experimental	Filler	No	14	1	4	Dislikes	Target	2
92	G4OE	G4OEV3.wav	1		1	3410	Experimental	Critical	DISLIKES TARGET	Yes	Coke	Pepsi	Experimental	Critical	No	14	1	4	Dislikes	Target	2
92	G4OE	G4OEV4.wav	1		1	3403	Experimental	Filler	DISLIKES TARGET	Yes	Coke	Pepsi	Experimental	Filler	No	14	1	4	Dislikes	Target	2
92	G2CC	G2CCV1.wav	1		1	3373	Control	Filler	LIKES TARGET	Yes	Football	Rugby ball	Control	Filler	Yes	15	1	0	Likes	Target	2
92	G2CC	G2CCV2.wav	1		1	2817	Control	Critical	LIKES TARGET	Yes	Football	Rugby ball	Control	Critical	Yes	15	1	0	Likes	Target	2
92	G2CC	G2CCV3.wav	1		1	3396	Control	Filler	LIKES TARGET	Yes	Football	Rugby ball	Control	Filler	Yes	15	1	0	Likes	Target	2
92	G2CC	G2CCV4.wav	1		1	3280	Control	Filler	LIKES TARGET	Yes	Football	Rugby ball	Control	Filler	Yes	15	1	0	Likes	Target	2
92	G2CC	G2CCV5.wav	1		1	3139	Control	Filler	LIKES TARGET	Yes	Football	Rugby ball	Control	Filler	Yes	15	1	0	Likes	Target	2
92	G1BC	G1BCV1.wav	1		1	2783	Control	Critical	LIKES TARGET	Yes	Tie	Bow-tie	Control	Critical	Yes	16	1	0	Likes	Target	2
92	G1BC	G1BCV2.wav	1		1	3099	Control	Filler	LIKES TARGET	Yes	Tie	Bow-tie	Control	Filler	Yes	16	1	0	Likes	Target	2
92	G1BC	G1BCV3.wav	1		1	3344	Control	Filler	LIKES TARGET	Yes	Tie	Bow-tie	Control	Filler	Yes	16	1	0	Likes	Target	2
92	G2DE	G2DEV1.wav	-1		1	3059	Experimental	Filler	LIKES COMPETITOR	No	Brown bread	White bread	Experimental	Filler	No	17	0	3	Likes	Competitor	2
92	G2DE	G2DEV2.wav	1		1	3175	Experimental	Filler	LIKES COMPETITOR	No	Brown bread	White bread	Experimental	Filler	No	17	1	3	Likes	Competitor	2
92	G2DE	G2DEV3.wav	1		1	3272	Experimental	Filler	LIKES COMPETITOR	No	Brown bread	White bread	Experimental	Filler	No	17	1	3	Likes	Competitor	2
92	G2DE	G2DEV4.wav	1		1	2963	Experimental	Critical	LIKES COMPETITOR	No	Brown bread	White bread	Experimental	Critical	No	17	1	3	Likes	Competitor	2
92	G2LC	G2LCV1.wav	1		1	2990	Control	Filler	DISLIKES TARGET	No	Hair brush	Paint brush	Control	Filler	No	18	1	4	Dislikes	Target	2
92	G2LC	G2LCV2.wav	1		1	3786	Control	Filler	DISLIKES TARGET	No	Hair brush	Paint brush	Control	Filler	No	18	1	4	Dislikes	Target	2
92	G2LC	G2LCV3.wav	1		1	3253	Control	Critical	DISLIKES TARGET	No	Hair brush	Paint brush	Control	Critical	No	18	1	4	Dislikes	Target	2
92	G3NE	G3NEV1.wav	1		1	3102	Experimental	Filler	LIKES TARGET	Yes	Whisky	Vodka	Experimental	Filler	Yes	19	1	0	Likes	Target	2
92	G3NE	G3NEV2.wav	1		1	3530	Experimental	Filler	LIKES TARGET	Yes	Whisky	Vodka	Experimental	Filler	Yes	19	1	0	Likes	Target	2
92	G3NE	G3NEV3.wav	1		1	3082	Experimental	Filler	LIKES TARGET	Yes	Whisky	Vodka	Experimental	Filler	Yes	19	1	0	Likes	Target	2
92	G3NE	G3NEV4.wav	1		1	3335	Experimental	Critical	LIKES TARGET	Yes	Whisky	Vodka	Experimental	Critical	Yes	19	1	0	Likes	Target	2
92	G3NE	G3NEV5.wav	1		1	3156	Experimental	Filler	LIKES TARGET	Yes	Whisky	Vodka	Experimental	Filler	Yes	19	1	0	Likes	Target	2
92	G3MC	G3MCV1.wav	1		1	3150	Control	Filler	LIKES TARGET	No	Tea cup	Coffee cup	Control	Filler	Yes	20	1	0	Likes	Target	2
92	G3MC	G3MCV2.wav	1		1	2907	Control	Filler	LIKES TARGET	No	Tea cup	Coffee cup	Control	Filler	Yes	20	1	0	Likes	Target	2
92	G3MC	G3MCV3.wav	1		1	2869	Control	Filler	LIKES TARGET	No	Tea cup	Coffee cup	Control	Filler	Yes	20	1	0	Likes	Target	2
92	G3MC	G3MCV4.wav	1		1	4024	Control	Critical	LIKES TARGET	No	Tea cup	Coffee cup	Control	Critical	Yes	20	1	0	Likes	Target	2
92	G3GE	G3GEV1.wav	1		1	3145	Experimental	Filler	LIKES COMPETITOR	No	White wine	Red wine	Experimental	Filler	No	21	1	3	Likes	Competitor	2
92	G3GE	G3GEV2.wav	1		1	2797	Experimental	Filler	LIKES COMPETITOR	No	White wine	Red wine	Experimental	Filler	No	21	1	3	Likes	Competitor	2
92	G3GE	G3GEV3.wav	-1		1	3529	Experimental	Critical	LIKES COMPETITOR	No	White wine	Red wine	Experimental	Critical	No	21	0	3	Likes	Competitor	2
92	G3GE	G3GEV4.wav	1		1	3362	Experimental	Filler	LIKES COMPETITOR	No	White wine	Red wine	Experimental	Filler	No	21	1	3	Likes	Competitor	2
92	G3EC	G3ECV1.wav	1		1	4116	Control	Filler	DISLIKES TARGET	Yes	Blue pen	Black pen	Control	Filler	No	22	1	4	Dislikes	Target	2
92	G3EC	G3ECV2.wav	1		1	3169	Control	Filler	DISLIKES TARGET	Yes	Blue pen	Black pen	Control	Filler	No	22	1	4	Dislikes	Target	2
92	G3EC	G3ECV3.wav	1			0	Control	Critical	DISLIKES TARGET	Yes	Blue pen	Black pen	Control	Critical	No	22	1	4	Dislikes	Target	2
92	G3EC	G3ECV4.wav	1		1	3066	Control	Filler	DISLIKES TARGET	Yes	Blue pen	Black pen	Control	Filler	No	22	1	4	Dislikes	Target	2
92	G3EC	G3ECV5.wav	1		1	3429	Control	Filler	DISLIKES TARGET	Yes	Blue pen	Black pen	Control	Filler	No	22	1	4	Dislikes	Target	2
92	G4PE	G4PEV1.wav	1		1	2986	Experimental	Filler	DISLIKES COMPETITOR	No	Beer	Cider	Experimental	Filler	Yes	23	1	1	Dislikes	Competitor	2
92	G4PE	G4PEV2.wav	1		1	3316	Experimental	Critical	DISLIKES COMPETITOR	No	Beer	Cider	Experimental	Critical	Yes	23	1	1	Dislikes	Competitor	2
92	G4PE	G4PEV3.wav	1		1	3047	Experimental	Critical	DISLIKES COMPETITOR	No	Beer	Cider	Experimental	Critical	Yes	23	1	1	Dislikes	Competitor	2
92	G4PE	G4PEV4.wav	1		1	3363	Experimental	Filler	DISLIKES COMPETITOR	No	Beer	Cider	Experimental	Filler	Yes	23	1	1	Dislikes	Competitor	2
92	G4PE	G4PEV5.wav	1		1	3286	Experimental	Filler	DISLIKES COMPETITOR	No	Beer	Cider	Experimental	Filler	Yes	23	1	1	Dislikes	Competitor	2
92	G1AC	G1ACV1.wav	1		1	3465	Control	Filler	LIKES TARGET	No	Red apple	Green apple	Control	Filler	Yes	24	1	0	Likes	Target	2
92	G1AC	G1ACV2.wav	1		1	3493	Control	Filler	LIKES TARGET	No	Red apple	Green apple	Control	Filler	Yes	24	1	0	Likes	Target	2
92	G1AC	G1ACV3.wav	1		1	3226	Control	Critical	LIKES TARGET	No	Red apple	Green apple	Control	Critical	Yes	24	1	0	Likes	Target	2
92	G1AC	G1ACV4.wav	1		1	3045	Control	Filler	LIKES TARGET	No	Red apple	Green apple	Control	Filler	Yes	24	1	0	Likes	Target	2
92	G1AC	G1ACV5.wav	1		1	2959	Control	Filler	LIKES TARGET	No	Red apple	Green apple	Control	Filler	Yes	24	1	0	Likes	Target	2
92	G2LE	G2LEV1.wav	1		1	3209	Experimental	Filler	LIKES COMPETITOR	No	Hair brush	Paint brush	Experimental	Filler	No	25	1	3	Likes	Competitor	2
92	G2LE	G2LEV2.wav	1		1	3293	Experimental	Critical	LIKES COMPETITOR	No	Hair brush	Paint brush	Experimental	Critical	No	25	1	3	Likes	Competitor	2
92	G2LE	G2LEV3.wav	1		1	3768	Experimental	Filler	LIKES COMPETITOR	No	Hair brush	Paint brush	Experimental	Filler	No	25	1	3	Likes	Competitor	2
92	G1JC	G1JCV1.wav	1		1	3562	Control	Filler	DISLIKES TARGET	Yes	Champagne	Spectacles	Control	Filler	No	26	1	4	Dislikes	Target	2
92	G1JC	G1JCV2.wav	1		1	3422	Control	Filler	DISLIKES TARGET	Yes	Champagne	Spectacles	Control	Filler	No	26	1	4	Dislikes	Target	2
92	G1JC	G1JCV3.wav	1		1	3241	Control	Critical	DISLIKES TARGET	Yes	Champagne	Spectacles	Control	Critical	No	26	1	4	Dislikes	Target	2
92	G3EE	G3EEV1.wav	1		1	3362	Experimental	Filler	DISLIKES TARGET	yes	Blue pen	Black pen	Experimental	Filler	No	27	1	4	Dislikes	Target	2
92	G3EE	G3EEV2.wav	-1		1	3757	Experimental	Filler	DISLIKES TARGET	yes	Blue pen	Black pen	Experimental	Filler	No	27	0	4	Dislikes	Target	2
92	G3EE	G3EEV3.wav	1		1	3535	Experimental	Filler	DISLIKES TARGET	yes	Blue pen	Black pen	Experimental	Filler	No	27	1	4	Dislikes	Target	2
92	G3EE	G3EEV4.wav	1		1	3148	Experimental	Filler	DISLIKES TARGET	yes	Blue pen	Black pen	Experimental	Filler	No	27	1	4	Dislikes	Target	2
92	G3EE	G3EEV5.wav	1		1	2729	Experimental	Filler	DISLIKES TARGET	yes	Blue pen	Black pen	Experimental	Filler	No	27	1	4	Dislikes	Target	2
92	G1BE	G1BEV1.wav	1		1	4131	Experimental	Critical	LIKES TARGET	Yes	Tie	Bow-tie	Experimental	Critical	Yes	28	1	0	Likes	Target	2
92	G1BE	G1BEV2.wav	1		1	3893	Experimental	Filler	LIKES TARGET	Yes	Tie	Bow-tie	Experimental	Filler	Yes	28	1	0	Likes	Target	2
92	G1BE	G1BEV3.wav	1		1	3754	Experimental	Filler	LIKES TARGET	Yes	Tie	Bow-tie	Experimental	Filler	Yes	28	1	0	Likes	Target	2
92	G3GC	G3GCV1.wav	1		1	3054	Control	Critical	DISLIKES TARGET	No	White wine	Red wine	Control	Critical	No	29	1	4	Dislikes	Target	2
92	G3GC	G3GCV2.wav	1		1	3234	Control	Filler	DISLIKES TARGET	No	White wine	Red wine	Control	Filler	No	29	1	4	Dislikes	Target	2
92	G3GC	G3GCV3.wav	1		1	3373	Control	Filler	DISLIKES TARGET	No	White wine	Red wine	Control	Filler	No	29	1	4	Dislikes	Target	2
92	G3GC	G3GCV4.wav	1		1	3718	Control	Filler	DISLIKES TARGET	No	White wine	Red wine	Control	Filler	No	29	1	4	Dislikes	Target	2
92	G1IE	G1IEV1.wav	1		1	3283	Experimental	Filler	DISLIKES COMPETITOR	No	Mouse	Computer mouse	Experimental	Filler	Yes	30	1	1	Dislikes	Competitor	2
92	G1IE	G1IEV2.wav	1		1	3470	Experimental	Filler	DISLIKES COMPETITOR	No	Mouse	Computer mouse	Experimental	Filler	Yes	30	1	1	Dislikes	Competitor	2
92	G1IE	G1IEV3.wav	1		1	3175	Experimental	Critical	DISLIKES COMPETITOR	No	Mouse	Computer mouse	Experimental	Critical	Yes	30	1	1	Dislikes	Competitor	2
92	G1IE	G1IEV4.wav	1		1	3757	Experimental	Filler	DISLIKES COMPETITOR	No	Mouse	Computer mouse	Experimental	Filler	Yes	30	1	1	Dislikes	Competitor	2
92	G4PC	G4PCV1.wav	1		1	3105	Control	Filler	LIKES TARGET	No	Beer	Cider	Control	Filler	Yes	31	1	0	Likes	Target	2
92	G4PC	G4PCV2.wav	1		1	3545	Control	Filler	LIKES TARGET	No	Beer	Cider	Control	Filler	Yes	31	1	0	Likes	Target	2
92	G4PC	G4PCV3.wav	1		1	2950	Control	Filler	LIKES TARGET	No	Beer	Cider	Control	Filler	Yes	31	1	0	Likes	Target	2
92	G4PC	G4PCV4.wav	1		1	3362	Control	Critical	LIKES TARGET	No	Beer	Cider	Control	Critical	Yes	31	1	0	Likes	Target	2
92	G4PC	G4PCV5.wav	1		1	3326	Control	Filler	LIKES TARGET	No	Beer	Cider	Control	Filler	Yes	31	1	0	Likes	Target	2
95	G4HC	G4HCV1.wav	1		1	3610	Control	Critical	LIKES TARGET	Yes	Cake	Ice cream	Control	Critical	Yes	0	1	0	Likes	Target	2
95	G4HC	G4HCV2.wav	1		1	3404	Control	Filler	LIKES TARGET	Yes	Cake	Ice cream	Control	Filler	Yes	0	1	0	Likes	Target	2
95	G4HC	G4HCV3.wav	1		1	3516	Control	Filler	LIKES TARGET	Yes	Cake	Ice cream	Control	Filler	Yes	0	1	0	Likes	Target	2
95	G4FE	G4FEV1.wav	1		1	2878	Experimental	Filler	LIKES COMPETITOR	No	Dog	Cat	Experimental	Filler	No	1	1	3	Likes	Competitor	2
95	G4FE	G4FEV2.wav	1		1	3441	Experimental	Critical	LIKES COMPETITOR	No	Dog	Cat	Experimental	Critical	No	1	1	3	Likes	Competitor	2
95	G4FE	G4FEV3.wav	1			0	Experimental	Filler	LIKES COMPETITOR	No	Dog	Cat	Experimental	Filler	No	1	1	3	Likes	Competitor	2
95	G4FE	G4FEV4.wav	1		1	3327	Experimental	Filler	LIKES COMPETITOR	No	Dog	Cat	Experimental	Filler	No	1	1	3	Likes	Competitor	2
95	G2KE	G2KEV1.wav	1		1	2878	Experimental	Critical	DISLIKES TARGET	Yes	Red car	Black car	Experimental	Critical	No	2	1	4	Dislikes	Target	2
95	G2KE	G2KEV2.wav	1		1	3357	Experimental	Filler	DISLIKES TARGET	Yes	Red car	Black car	Experimental	Filler	No	2	1	4	Dislikes	Target	2
95	G2KE	G2KEV3.wav	1		1	3581	Experimental	Critical	DISLIKES TARGET	Yes	Red car	Black car	Experimental	Critical	No	2	1	4	Dislikes	Target	2
95	G2DC	G2DCV1.wav	1		1	3398	Control	Filler	DISLIKES TARGET	No	Brown bread	White bread	Control	Filler	No	3	1	4	Dislikes	Target	2
95	G2DC	G2DCV2.wav	1		1	3178	Control	Filler	DISLIKES TARGET	No	Brown bread	White bread	Control	Filler	No	3	1	4	Dislikes	Target	2
95	G2DC	G2DCV3.wav	1		1	2881	Control	Filler	DISLIKES TARGET	No	Brown bread	White bread	Control	Filler	No	3	1	4	Dislikes	Target	2
95	G2DC	G2DCV4.wav	1		1	3265	Control	Filler	DISLIKES TARGET	No	Brown bread	White bread	Control	Filler	No	3	1	4	Dislikes	Target	2
95	G2CE	G2CEV1.wav	1		1	2586	Experimental	Critical	LIKES TARGET	Yes	Football	Rugby ball	Experimental	Critical	Yes	4	1	0	Likes	Target	2
95	G2CE	G2CEV2.wav	1		1	3236	Experimental	Filler	LIKES TARGET	Yes	Football	Rugby ball	Experimental	Filler	Yes	4	1	0	Likes	Target	2
95	G2CE	G2CEV3.wav	1		1	3128	Experimental	Filler	LIKES TARGET	Yes	Football	Rugby ball	Experimental	Filler	Yes	4	1	0	Likes	Target	2
95	G2CE	G2CEV4.wav	1		1	3642	Experimental	Filler	LIKES TARGET	Yes	Football	Rugby ball	Experimental	Filler	Yes	4	1	0	Likes	Target	2
95	G2CE	G2CEV5.wav	1		1	2970	Experimental	Filler	LIKES TARGET	Yes	Football	Rugby ball	Experimental	Filler	Yes	4	1	0	Likes	Target	2
95	G4OC	G4OCV1.wav	1			0	Control	Filler	DISLIKES TARGET	Yes	Coke	Pepsi	Control	Filler	No	5	1	4	Dislikes	Target	2
95	G4OC	G4OCV2.wav	0		1	4438	Control	Critical	DISLIKES TARGET	Yes	Coke	Pepsi	Control	Critical	No	5	0	4	Dislikes	Target	2
95	G4OC	G4OCV3.wav	1			0	Control	Critical	DISLIKES TARGET	Yes	Coke	Pepsi	Control	Critical	No	5	1	4	Dislikes	Target	2
95	G4OC	G4OCV4.wav	1			0	Control	Filler	DISLIKES TARGET	Yes	Coke	Pepsi	Control	Filler	No	5	1	4	Dislikes	Target	2
95	G1JE	G1JEV1.wav	1			0	Experimental	Filler	DISLIKES TARGET	Yes	Champagne	Spectacles	Experimental	Filler	No	6	1	4	Dislikes	Target	2
95	G1JE	G1JEV2.wav	1		1	3382	Experimental	Filler	DISLIKES TARGET	Yes	Champagne	Spectacles	Experimental	Filler	No	6	1	4	Dislikes	Target	2
95	G1JE	G1JEV3.wav	1		1	3223	Experimental	Critical	DISLIKES TARGET	Yes	Champagne	Spectacles	Experimental	Critical	No	6	1	4	Dislikes	Target	2
95	G3NC	G3NCV1.wav	1		1	2736	Control	Filler	LIKES TARGET	Yes	Whisky	Vodka	Control	Filler	Yes	7	1	0	Likes	Target	2
95	G3NC	G3NCV2.wav	1		1	3503	Control	Filler	LIKES TARGET	Yes	Whisky	Vodka	Control	Filler	Yes	7	1	0	Likes	Target	2
95	G3NC	G3NCV3.wav	1		1	3529	Control	Filler	LIKES TARGET	Yes	Whisky	Vodka	Control	Filler	Yes	7	1	0	Likes	Target	2
95	G3NC	G3NCV4.wav	1		1	2857	Control	Filler	LIKES TARGET	Yes	Whisky	Vodka	Control	Filler	Yes	7	1	0	Likes	Target	2
95	G3NC	G3NCV5.wav	1		1	3097	Control	Filler	LIKES TARGET	Yes	Whisky	Vodka	Control	Filler	Yes	7	1	0	Likes	Target	2
95	G1AE	G1AEV1.wav	1		1	3431	Experimental	Critical	DISLIKES COMPETITOR	No	Red apple	Green apple	Experimental	Critical	Yes	8	1	1	Dislikes	Competitor	2
95	G1AE	G1AEV2.wav	1		1	3190	Experimental	Filler	DISLIKES COMPETITOR	No	Red apple	Green apple	Experimental	Filler	Yes	8	1	1	Dislikes	Competitor	2
95	G1AE	G1AEV3.wav	1		1	3479	Experimental	Filler	DISLIKES COMPETITOR	No	Red apple	Green apple	Experimental	Filler	Yes	8	1	1	Dislikes	Competitor	2
95	G1AE	G1AEV4.wav	1		1	3213	Experimental	Filler	DISLIKES COMPETITOR	No	Red apple	Green apple	Experimental	Filler	Yes	8	1	1	Dislikes	Competitor	2
95	G1AE	G1AEV5.wav	1		1	3015	Experimental	Filler	DISLIKES COMPETITOR	No	Red apple	Green apple	Experimental	Filler	Yes	8	1	1	Dislikes	Competitor	2
95	G4FC	G4FCV1.wav	1		1	2929	Control	Critical	DISLIKES TARGET	No	Dog	Cat	Control	Critical	No	9	1	4	Dislikes	Target	2
95	G4FC	G4FCV2.wav	1		1	2848	Control	Filler	DISLIKES TARGET	No	Dog	Cat	Control	Filler	No	9	1	4	Dislikes	Target	2
95	G4FC	G4FCV3.wav	1		1	3317	Control	Filler	DISLIKES TARGET	No	Dog	Cat	Control	Filler	No	9	1	4	Dislikes	Target	2
95	G4FC	G4FCV4.wav	1		1	3217	Control	Critical	DISLIKES TARGET	No	Dog	Cat	Control	Critical	No	9	1	4	Dislikes	Target	2
95	G3ME	G3MEV1.wav	1		1	3371	Experimental	Filler	DISLIKES COMPETITOR	No	Tea cup	Coffee cup	Experimental	Filler	Yes	10	1	1	Dislikes	Competitor	2
95	G3ME	G3MEV2.wav	1		1	3232	Experimental	Filler	DISLIKES COMPETITOR	No	Tea cup	Coffee cup	Experimental	Filler	Yes	10	1	1	Dislikes	Competitor	2
95	G3ME	G3MEV3.wav	1		1	2859	Experimental	Critical	DISLIKES COMPETITOR	No	Tea cup	Coffee cup	Experimental	Critical	Yes	10	1	1	Dislikes	Competitor	2
95	G3ME	G3MEV4.wav	1		1	3205	Experimental	Filler	DISLIKES COMPETITOR	No	Tea cup	Coffee cup	Experimental	Filler	Yes	10	1	1	Dislikes	Competitor	2
95	G4HE	G4HEV1.wav	1		1	2924	Experimental	Filler	LIKES TARGET	Yes	Cake	Ice cream	Experimental	Filler	Yes	11	1	0	Likes	Target	2
95	G4HE	G4HEV2.wav	1		1	3045	Experimental	Filler	LIKES TARGET	Yes	Cake	Ice cream	Experimental	Filler	Yes	11	1	0	Likes	Target	2
95	G4HE	G4HEV3.wav	1		1	3355	Experimental	Filler	LIKES TARGET	Yes	Cake	Ice cream	Experimental	Filler	Yes	11	1	0	Likes	Target	2
95	G2KC	G2KCV1.wav	1		1	3482	Control	Filler	DISLIKES TARGET	Yes	Red car	Black car	Control	Filler	No	12	1	4	Dislikes	Target	2
95	G2KC	G2KCV2.wav	1		1	4034	Control	Filler	DISLIKES TARGET	Yes	Red car	Black car	Control	Filler	No	12	1	4	Dislikes	Target	2
95	G2KC	G2KCV3.wav	1		1	3212	Control	Critical	DISLIKES TARGET	Yes	Red car	Black car	Control	Critical	No	12	1	4	Dislikes	Target	2
95	G1IC	G1ICV1.wav	1		1	3176	Control	Filler	LIKES TARGET	No	Mouse	Computer mouse	Control	Filler	Yes	13	1	0	Likes	Target	2
95	G1IC	G1ICV2.wav	1		1	3235	Control	Filler	LIKES TARGET	No	Mouse	Computer mouse	Control	Filler	Yes	13	1	0	Likes	Target	2
95	G1IC	G1ICV3.wav	1		1	3413	Control	Critical	LIKES TARGET	No	Mouse	Computer mouse	Control	Critical	Yes	13	1	0	Likes	Target	2
95	G1IC	G1ICV4.wav	1		1	3372	Control	Filler	LIKES TARGET	No	Mouse	Computer mouse	Control	Filler	Yes	13	1	0	Likes	Target	2
95	G4OE	G4OEV1.wav	1		1	4164	Experimental	Filler	DISLIKES TARGET	Yes	Coke	Pepsi	Experimental	Filler	No	14	1	4	Dislikes	Target	2
95	G4OE	G4OEV2.wav	1		1	3572	Experimental	Filler	DISLIKES TARGET	Yes	Coke	Pepsi	Experimental	Filler	No	14	1	4	Dislikes	Target	2
95	G4OE	G4OEV3.wav	1		1	3605	Experimental	Critical	DISLIKES TARGET	Yes	Coke	Pepsi	Experimental	Critical	No	14	1	4	Dislikes	Target	2
95	G4OE	G4OEV4.wav	1		1	3436	Experimental	Filler	DISLIKES TARGET	Yes	Coke	Pepsi	Experimental	Filler	No	14	1	4	Dislikes	Target	2
95	G2CC	G2CCV1.wav	1		1	3167	Control	Filler	LIKES TARGET	Yes	Football	Rugby ball	Control	Filler	Yes	15	1	0	Likes	Target	2
95	G2CC	G2CCV2.wav	1		1	3307	Control	Critical	LIKES TARGET	Yes	Football	Rugby ball	Control	Critical	Yes	15	1	0	Likes	Target	2
95	G2CC	G2CCV3.wav	1		1	3529	Control	Filler	LIKES TARGET	Yes	Football	Rugby ball	Control	Filler	Yes	15	1	0	Likes	Target	2
95	G2CC	G2CCV4.wav	1		1	3740	Control	Filler	LIKES TARGET	Yes	Football	Rugby ball	Control	Filler	Yes	15	1	0	Likes	Target	2
95	G2CC	G2CCV5.wav	1		1	3452	Control	Filler	LIKES TARGET	Yes	Football	Rugby ball	Control	Filler	Yes	15	1	0	Likes	Target	2
95	G1BC	G1BCV1.wav	1		1	2862	Control	Critical	LIKES TARGET	Yes	Tie	Bow-tie	Control	Critical	Yes	16	1	0	Likes	Target	2
95	G1BC	G1BCV2.wav	1		1	3369	Control	Filler	LIKES TARGET	Yes	Tie	Bow-tie	Control	Filler	Yes	16	1	0	Likes	Target	2
95	G1BC	G1BCV3.wav	1		1	3626	Control	Filler	LIKES TARGET	Yes	Tie	Bow-tie	Control	Filler	Yes	16	1	0	Likes	Target	2
95	G2DE	G2DEV1.wav	1		1	3571	Experimental	Filler	LIKES COMPETITOR	No	Brown bread	White bread	Experimental	Filler	No	17	1	3	Likes	Competitor	2
95	G2DE	G2DEV2.wav	1		1	3299	Experimental	Filler	LIKES COMPETITOR	No	Brown bread	White bread	Experimental	Filler	No	17	1	3	Likes	Competitor	2
95	G2DE	G2DEV3.wav	1		1	3668	Experimental	Filler	LIKES COMPETITOR	No	Brown bread	White bread	Experimental	Filler	No	17	1	3	Likes	Competitor	2
95	G2DE	G2DEV4.wav	1		1	3226	Experimental	Critical	LIKES COMPETITOR	No	Brown bread	White bread	Experimental	Critical	No	17	1	3	Likes	Competitor	2
95	G2LC	G2LCV1.wav	1		1	3506	Control	Filler	DISLIKES TARGET	No	Hair brush	Paint brush	Control	Filler	No	18	1	4	Dislikes	Target	2
95	G2LC	G2LCV2.wav	1		1	3854	Control	Filler	DISLIKES TARGET	No	Hair brush	Paint brush	Control	Filler	No	18	1	4	Dislikes	Target	2
95	G2LC	G2LCV3.wav	1		1	3274	Control	Critical	DISLIKES TARGET	No	Hair brush	Paint brush	Control	Critical	No	18	1	4	Dislikes	Target	2
95	G3NE	G3NEV1.wav	1		1	3202	Experimental	Filler	LIKES TARGET	Yes	Whisky	Vodka	Experimental	Filler	Yes	19	1	0	Likes	Target	2
95	G3NE	G3NEV2.wav	1		1	3853	Experimental	Filler	LIKES TARGET	Yes	Whisky	Vodka	Experimental	Filler	Yes	19	1	0	Likes	Target	2
95	G3NE	G3NEV3.wav	1		1	3364	Experimental	Filler	LIKES TARGET	Yes	Whisky	Vodka	Experimental	Filler	Yes	19	1	0	Likes	Target	2
95	G3NE	G3NEV4.wav	1		1	3469	Experimental	Critical	LIKES TARGET	Yes	Whisky	Vodka	Experimental	Critical	Yes	19	1	0	Likes	Target	2
95	G3NE	G3NEV5.wav	1		1	3529	Experimental	Filler	LIKES TARGET	Yes	Whisky	Vodka	Experimental	Filler	Yes	19	1	0	Likes	Target	2
95	G3MC	G3MCV1.wav	1		1	2984	Control	Filler	LIKES TARGET	No	Tea cup	Coffee cup	Control	Filler	Yes	20	1	0	Likes	Target	2
95	G3MC	G3MCV2.wav	1		1	3067	Control	Filler	LIKES TARGET	No	Tea cup	Coffee cup	Control	Filler	Yes	20	1	0	Likes	Target	2
95	G3MC	G3MCV3.wav	1		1	3485	Control	Filler	LIKES TARGET	No	Tea cup	Coffee cup	Control	Filler	Yes	20	1	0	Likes	Target	2
95	G3MC	G3MCV4.wav	1		1	3240	Control	Critical	LIKES TARGET	No	Tea cup	Coffee cup	Control	Critical	Yes	20	1	0	Likes	Target	2
95	G3GE	G3GEV1.wav	1		1	3321	Experimental	Filler	LIKES COMPETITOR	No	White wine	Red wine	Experimental	Filler	No	21	1	3	Likes	Competitor	2
95	G3GE	G3GEV2.wav	1		1	4037	Experimental	Critical	LIKES COMPETITOR	No	White wine	Red wine	Experimental	Critical	No	21	1	3	Likes	Competitor	2
95	G3GE	G3GEV3.wav	1		1	3551	Experimental	Critical	LIKES COMPETITOR	No	White wine	Red wine	Experimental	Critical	No	21	1	3	Likes	Competitor	2
95	G3GE	G3GEV4.wav	1		1	3405	Experimental	Filler	LIKES COMPETITOR	No	White wine	Red wine	Experimental	Filler	No	21	1	3	Likes	Competitor	2
95	G3EC	G3ECV1.wav	1		1	3218	Control	Filler	DISLIKES TARGET	Yes	Blue pen	Black pen	Control	Filler	No	22	1	4	Dislikes	Target	2
95	G3EC	G3ECV2.wav	1		1	3347	Control	Filler	DISLIKES TARGET	Yes	Blue pen	Black pen	Control	Filler	No	22	1	4	Dislikes	Target	2
95	G3EC	G3ECV3.wav	1		1	3564	Control	Filler	DISLIKES TARGET	Yes	Blue pen	Black pen	Control	Filler	No	22	1	4	Dislikes	Target	2
95	G3EC	G3ECV4.wav	1		1	3330	Control	Critical	DISLIKES TARGET	Yes	Blue pen	Black pen	Control	Critical	No	22	1	4	Dislikes	Target	2
95	G3EC	G3ECV5.wav	1		1	3840	Control	Filler	DISLIKES TARGET	Yes	Blue pen	Black pen	Control	Filler	No	22	1	4	Dislikes	Target	2
95	G4PE	G4PEV1.wav	1			0	Experimental	Filler	DISLIKES COMPETITOR	No	Beer	Cider	Experimental	Filler	Yes	23	1	1	Dislikes	Competitor	2
95	G4PE	G4PEV2.wav	0		1	64	Experimental	Filler	DISLIKES COMPETITOR	No	Beer	Cider	Experimental	Filler	Yes	23	0	1	Dislikes	Competitor	2
95	G4PE	G4PEV3.wav	1		1	2888	Experimental	Critical	DISLIKES COMPETITOR	No	Beer	Cider	Experimental	Critical	Yes	23	1	1	Dislikes	Competitor	2
95	G4PE	G4PEV4.wav	1		1	3153	Experimental	Filler	DISLIKES COMPETITOR	No	Beer	Cider	Experimental	Filler	Yes	23	1	1	Dislikes	Competitor	2
95	G4PE	G4PEV5.wav	1		1	3209	Experimental	Filler	DISLIKES COMPETITOR	No	Beer	Cider	Experimental	Filler	Yes	23	1	1	Dislikes	Competitor	2
95	G1AC	G1ACV1.wav	1		1	3570	Control	Filler	LIKES TARGET	No	Red apple	Green apple	Control	Filler	Yes	24	1	0	Likes	Target	2
95	G1AC	G1ACV2.wav	1		1	2873	Control	Critical	LIKES TARGET	No	Red apple	Green apple	Control	Critical	Yes	24	1	0	Likes	Target	2
95	G1AC	G1ACV3.wav	1		1	3404	Control	Filler	LIKES TARGET	No	Red apple	Green apple	Control	Filler	Yes	24	1	0	Likes	Target	2
95	G1AC	G1ACV4.wav	1		1	3453	Control	Filler	LIKES TARGET	No	Red apple	Green apple	Control	Filler	Yes	24	1	0	Likes	Target	2
95	G1AC	G1ACV5.wav	1		1	3022	Control	Filler	LIKES TARGET	No	Red apple	Green apple	Control	Filler	Yes	24	1	0	Likes	Target	2
95	G2LE	G2LEV1.wav	1		1	3886	Experimental	Filler	LIKES COMPETITOR	No	Hair brush	Paint brush	Experimental	Filler	No	25	1	3	Likes	Competitor	2
95	G2LE	G2LEV2.wav	1		1	3394	Experimental	Filler	LIKES COMPETITOR	No	Hair brush	Paint brush	Experimental	Filler	No	25	1	3	Likes	Competitor	2
95	G2LE	G2LEV3.wav	1		1	3597	Experimental	Critical	LIKES COMPETITOR	No	Hair brush	Paint brush	Experimental	Critical	No	25	1	3	Likes	Competitor	2
95	G1JC	G1JCV1.wav	1		1	3709	Control	Filler	DISLIKES TARGET	Yes	Champagne	Spectacles	Control	Filler	No	26	1	4	Dislikes	Target	2
95	G1JC	G1JCV2.wav	1		1	3165	Control	Filler	DISLIKES TARGET	Yes	Champagne	Spectacles	Control	Filler	No	26	1	4	Dislikes	Target	2
95	G1JC	G1JCV3.wav	1		1	3240	Control	Critical	DISLIKES TARGET	Yes	Champagne	Spectacles	Control	Critical	No	26	1	4	Dislikes	Target	2
95	G3EE	G3EEV1.wav	1		1	3736	Experimental	Filler	DISLIKES TARGET	yes	Blue pen	Black pen	Experimental	Filler	No	27	1	4	Dislikes	Target	2
95	G3EE	G3EEV2.wav	1		1	3349	Experimental	Filler	DISLIKES TARGET	yes	Blue pen	Black pen	Experimental	Filler	No	27	1	4	Dislikes	Target	2
95	G3EE	G3EEV3.wav	1		1	3312	Experimental	Filler	DISLIKES TARGET	yes	Blue pen	Black pen	Experimental	Filler	No	27	1	4	Dislikes	Target	2
95	G3EE	G3EEV4.wav	1		1	3323	Experimental	Filler	DISLIKES TARGET	yes	Blue pen	Black pen	Experimental	Filler	No	27	1	4	Dislikes	Target	2
95	G3EE	G3EEV5.wav	1		1	3276	Experimental	Filler	DISLIKES TARGET	yes	Blue pen	Black pen	Experimental	Filler	No	27	1	4	Dislikes	Target	2
95	G1BE	G1BEV1.wav	1		1	3814	Experimental	Critical	LIKES TARGET	Yes	Tie	Bow-tie	Experimental	Critical	Yes	28	1	0	Likes	Target	2
95	G1BE	G1BEV2.wav	1		1	3245	Experimental	Filler	LIKES TARGET	Yes	Tie	Bow-tie	Experimental	Filler	Yes	28	1	0	Likes	Target	2
95	G1BE	G1BEV3.wav	1		1	3563	Experimental	Filler	LIKES TARGET	Yes	Tie	Bow-tie	Experimental	Filler	Yes	28	1	0	Likes	Target	2
95	G3GC	G3GCV1.wav	1		1	3171	Control	Filler	DISLIKES TARGET	No	White wine	Red wine	Control	Filler	No	29	1	4	Dislikes	Target	2
95	G3GC	G3GCV2.wav	1		1	3476	Control	Filler	DISLIKES TARGET	No	White wine	Red wine	Control	Filler	No	29	1	4	Dislikes	Target	2
95	G3GC	G3GCV3.wav	1		1	3508	Control	Critical	DISLIKES TARGET	No	White wine	Red wine	Control	Critical	No	29	1	4	Dislikes	Target	2
95	G3GC	G3GCV4.wav	0		1	4275	Control	Filler	DISLIKES TARGET	No	White wine	Red wine	Control	Filler	No	29	0	4	Dislikes	Target	2
95	G1IE	G1IEV1.wav	1		1	3152	Experimental	Critical	DISLIKES COMPETITOR	No	Mouse	Computer mouse	Experimental	Critical	Yes	30	1	1	Dislikes	Competitor	2
95	G1IE	G1IEV2.wav	1		1	3378	Experimental	Filler	DISLIKES COMPETITOR	No	Mouse	Computer mouse	Experimental	Filler	Yes	30	1	1	Dislikes	Competitor	2
95	G1IE	G1IEV3.wav	1		1	3612	Experimental	Filler	DISLIKES COMPETITOR	No	Mouse	Computer mouse	Experimental	Filler	Yes	30	1	1	Dislikes	Competitor	2
95	G1IE	G1IEV4.wav	1		1	3928	Experimental	Filler	DISLIKES COMPETITOR	No	Mouse	Computer mouse	Experimental	Filler	Yes	30	1	1	Dislikes	Competitor	2
95	G4PC	G4PCV1.wav	1		1	3314	Control	Critical	LIKES TARGET	No	Beer	Cider	Control	Critical	Yes	31	1	0	Likes	Target	2
95	G4PC	G4PCV2.wav	1		1	3544	Control	Filler	LIKES TARGET	No	Beer	Cider	Control	Filler	Yes	31	1	0	Likes	Target	2
95	G4PC	G4PCV3.wav	1		1	3650	Control	Filler	LIKES TARGET	No	Beer	Cider	Control	Filler	Yes	31	1	0	Likes	Target	2
95	G4PC	G4PCV4.wav	1		1	3261	Control	Critical	LIKES TARGET	No	Beer	Cider	Control	Critical	Yes	31	1	0	Likes	Target	2
95	G4PC	G4PCV5.wav	1		1	3604	Control	Filler	LIKES TARGET	No	Beer	Cider	Control	Filler	Yes	31	1	0	Likes	Target	2
96	G4HC	G4HCV1.wav	1		1	2839	Control	Filler	LIKES TARGET	Yes	Cake	Ice cream	Control	Filler	Yes	0	1	0	Likes	Target	2
96	G4HC	G4HCV2.wav	1		1	2230	Control	Critical	LIKES TARGET	Yes	Cake	Ice cream	Control	Critical	Yes	0	1	0	Likes	Target	2
96	G4HC	G4HCV3.wav	1		1	1948	Control	Filler	LIKES TARGET	Yes	Cake	Ice cream	Control	Filler	Yes	0	1	0	Likes	Target	2
96	G4FE	G4FEV1.wav	1		1	3150	Experimental	Filler	LIKES COMPETITOR	No	Dog	Cat	Experimental	Filler	No	1	1	3	Likes	Competitor	2
96	G4FE	G4FEV2.wav	1		1	2760	Experimental	Filler	LIKES COMPETITOR	No	Dog	Cat	Experimental	Filler	No	1	1	3	Likes	Competitor	2
96	G4FE	G4FEV3.wav	-1		1	4441	Experimental	Critical	LIKES COMPETITOR	No	Dog	Cat	Experimental	Critical	No	1	0	3	Likes	Competitor	2
96	G4FE	G4FEV4.wav	1		1	2915	Experimental	Filler	LIKES COMPETITOR	No	Dog	Cat	Experimental	Filler	No	1	1	3	Likes	Competitor	2
96	G2KE	G2KEV1.wav	1		1	2413	Experimental	Filler	DISLIKES TARGET	Yes	Red car	Black car	Experimental	Filler	No	2	1	4	Dislikes	Target	2
96	G2KE	G2KEV2.wav	1		1	1771	Experimental	Filler	DISLIKES TARGET	Yes	Red car	Black car	Experimental	Filler	No	2	1	4	Dislikes	Target	2
96	G2KE	G2KEV3.wav	1		1	3405	Experimental	Critical	DISLIKES TARGET	Yes	Red car	Black car	Experimental	Critical	No	2	1	4	Dislikes	Target	2
96	G2DC	G2DCV1.wav	1		1	2240	Control	Critical	DISLIKES TARGET	No	Brown bread	White bread	Control	Critical	No	3	1	4	Dislikes	Target	2
96	G2DC	G2DCV2.wav	1		1	1976	Control	Filler	DISLIKES TARGET	No	Brown bread	White bread	Control	Filler	No	3	1	4	Dislikes	Target	2
96	G2DC	G2DCV3.wav	1		1	1998	Control	Filler	DISLIKES TARGET	No	Brown bread	White bread	Control	Filler	No	3	1	4	Dislikes	Target	2
96	G2DC	G2DCV4.wav	1		1	2567	Control	Filler	DISLIKES TARGET	No	Brown bread	White bread	Control	Filler	No	3	1	4	Dislikes	Target	2
96	G2CE	G2CEV1.wav	1		1	2570	Experimental	Filler	LIKES TARGET	Yes	Football	Rugby ball	Experimental	Filler	Yes	4	1	0	Likes	Target	2
96	G2CE	G2CEV2.wav	1		1	2289	Experimental	Critical	LIKES TARGET	Yes	Football	Rugby ball	Experimental	Critical	Yes	4	1	0	Likes	Target	2
96	G2CE	G2CEV3.wav	1		1	2089	Experimental	Filler	LIKES TARGET	Yes	Football	Rugby ball	Experimental	Filler	Yes	4	1	0	Likes	Target	2
96	G2CE	G2CEV4.wav	1		1	1553	Experimental	Filler	LIKES TARGET	Yes	Football	Rugby ball	Experimental	Filler	Yes	4	1	0	Likes	Target	2
96	G2CE	G2CEV5.wav	1		1	2426	Experimental	Filler	LIKES TARGET	Yes	Football	Rugby ball	Experimental	Filler	Yes	4	1	0	Likes	Target	2
96	G4OC	G4OCV1.wav	0		1	4691	Control	Critical	DISLIKES TARGET	Yes	Coke	Pepsi	Control	Critical	No	5	0	4	Dislikes	Target	2
96	G4OC	G4OCV2.wav	1			0	Control	Filler	DISLIKES TARGET	Yes	Coke	Pepsi	Control	Filler	No	5	1	4	Dislikes	Target	2
96	G4OC	G4OCV3.wav	1		1	797	Control	Filler	DISLIKES TARGET	Yes	Coke	Pepsi	Control	Filler	No	5	1	4	Dislikes	Target	2
96	G4OC	G4OCV4.wav	1			0	Control	Filler	DISLIKES TARGET	Yes	Coke	Pepsi	Control	Filler	No	5	1	4	Dislikes	Target	2
96	G1JE	G1JEV1.wav	1		1	2002	Experimental	Critical	DISLIKES TARGET	Yes	Champagne	Spectacles	Experimental	Critical	No	6	1	4	Dislikes	Target	2
96	G1JE	G1JEV2.wav	1		1	2306	Experimental	Filler	DISLIKES TARGET	Yes	Champagne	Spectacles	Experimental	Filler	No	6	1	4	Dislikes	Target	2
96	G1JE	G1JEV3.wav	1		1	1600	Experimental	Filler	DISLIKES TARGET	Yes	Champagne	Spectacles	Experimental	Filler	No	6	1	4	Dislikes	Target	2
96	G3NC	G3NCV1.wav	1		1	2092	Control	Filler	LIKES TARGET	Yes	Whisky	Vodka	Control	Filler	Yes	7	1	0	Likes	Target	2
96	G3NC	G3NCV2.wav	1		1	2086	Control	Filler	LIKES TARGET	Yes	Whisky	Vodka	Control	Filler	Yes	7	1	0	Likes	Target	2
96	G3NC	G3NCV3.wav	1		1	2312	Control	Filler	LIKES TARGET	Yes	Whisky	Vodka	Control	Filler	Yes	7	1	0	Likes	Target	2
96	G3NC	G3NCV4.wav	1		1	1743	Control	Critical	LIKES TARGET	Yes	Whisky	Vodka	Control	Critical	Yes	7	1	0	Likes	Target	2
96	G3NC	G3NCV5.wav	1		1	2223	Control	Filler	LIKES TARGET	Yes	Whisky	Vodka	Control	Filler	Yes	7	1	0	Likes	Target	2
96	G1AE	G1AEV1.wav	1		1	1964	Experimental	Filler	DISLIKES COMPETITOR	No	Red apple	Green apple	Experimental	Filler	Yes	8	1	1	Dislikes	Competitor	2
96	G1AE	G1AEV2.wav	1		1	1813	Experimental	Critical	DISLIKES COMPETITOR	No	Red apple	Green apple	Experimental	Critical	Yes	8	1	1	Dislikes	Competitor	2
96	G1AE	G1AEV3.wav	1		1	3063	Experimental	Filler	DISLIKES COMPETITOR	No	Red apple	Green apple	Experimental	Filler	Yes	8	1	1	Dislikes	Competitor	2
96	G1AE	G1AEV4.wav	1		1	1971	Experimental	Filler	DISLIKES COMPETITOR	No	Red apple	Green apple	Experimental	Filler	Yes	8	1	1	Dislikes	Competitor	2
96	G1AE	G1AEV5.wav	1		1	1929	Experimental	Filler	DISLIKES COMPETITOR	No	Red apple	Green apple	Experimental	Filler	Yes	8	1	1	Dislikes	Competitor	2
96	G4FC	G4FCV1.wav	1		1	2570	Control	Filler	DISLIKES TARGET	No	Dog	Cat	Control	Filler	No	9	1	4	Dislikes	Target	2
96	G4FC	G4FCV2.wav	1		1	2369	Control	Filler	DISLIKES TARGET	No	Dog	Cat	Control	Filler	No	9	1	4	Dislikes	Target	2
96	G4FC	G4FCV3.wav	1		1	2205	Control	Critical	DISLIKES TARGET	No	Dog	Cat	Control	Critical	No	9	1	4	Dislikes	Target	2
96	G4FC	G4FCV4.wav	1		1	1912	Control	Filler	DISLIKES TARGET	No	Dog	Cat	Control	Filler	No	9	1	4	Dislikes	Target	2
96	G3ME	G3MEV1.wav	1		1	2163	Experimental	Filler	DISLIKES COMPETITOR	No	Tea cup	Coffee cup	Experimental	Filler	Yes	10	1	1	Dislikes	Competitor	2
96	G3ME	G3MEV2.wav	1		1	2536	Experimental	Filler	DISLIKES COMPETITOR	No	Tea cup	Coffee cup	Experimental	Filler	Yes	10	1	1	Dislikes	Competitor	2
96	G3ME	G3MEV3.wav	1		1	2268	Experimental	Filler	DISLIKES COMPETITOR	No	Tea cup	Coffee cup	Experimental	Filler	Yes	10	1	1	Dislikes	Competitor	2
96	G3ME	G3MEV4.wav	1		1	2545	Experimental	Critical	DISLIKES COMPETITOR	No	Tea cup	Coffee cup	Experimental	Critical	Yes	10	1	1	Dislikes	Competitor	2
96	G4HE	G4HEV1.wav	1		1	2236	Experimental	Filler	LIKES TARGET	Yes	Cake	Ice cream	Experimental	Filler	Yes	11	1	0	Likes	Target	2
96	G4HE	G4HEV2.wav	-1		1	2544	Experimental	Critical	LIKES TARGET	Yes	Cake	Ice cream	Experimental	Critical	Yes	11	0	0	Likes	Target	2
96	G4HE	G4HEV3.wav	1		1	2184	Experimental	Filler	LIKES TARGET	Yes	Cake	Ice cream	Experimental	Filler	Yes	11	1	0	Likes	Target	2
96	G2KC	G2KCV1.wav	1		1	1630	Control	Filler	DISLIKES TARGET	Yes	Red car	Black car	Control	Filler	No	12	1	4	Dislikes	Target	2
96	G2KC	G2KCV2.wav	1		1	1714	Control	Filler	DISLIKES TARGET	Yes	Red car	Black car	Control	Filler	No	12	1	4	Dislikes	Target	2
96	G2KC	G2KCV3.wav	1		1	2237	Control	Critical	DISLIKES TARGET	Yes	Red car	Black car	Control	Critical	No	12	1	4	Dislikes	Target	2
96	G1IC	G1ICV1.wav	1		1	1720	Control	Filler	LIKES TARGET	No	Mouse	Computer mouse	Control	Filler	Yes	13	1	0	Likes	Target	2
96	G1IC	G1ICV2.wav	1		1	2319	Control	Filler	LIKES TARGET	No	Mouse	Computer mouse	Control	Filler	Yes	13	1	0	Likes	Target	2
96	G1IC	G1ICV3.wav	1		1	1692	Control	Critical	LIKES TARGET	No	Mouse	Computer mouse	Control	Critical	Yes	13	1	0	Likes	Target	2
96	G1IC	G1ICV4.wav	1		1	2961	Control	Filler	LIKES TARGET	No	Mouse	Computer mouse	Control	Filler	Yes	13	1	0	Likes	Target	2
96	G4OE	G4OEV1.wav	1		1	2834	Experimental	Critical	DISLIKES TARGET	Yes	Coke	Pepsi	Experimental	Critical	No	14	1	4	Dislikes	Target	2
96	G4OE	G4OEV2.wav	1		1	2055	Experimental	Filler	DISLIKES TARGET	Yes	Coke	Pepsi	Experimental	Filler	No	14	1	4	Dislikes	Target	2
96	G4OE	G4OEV3.wav	1		1	2162	Experimental	Filler	DISLIKES TARGET	Yes	Coke	Pepsi	Experimental	Filler	No	14	1	4	Dislikes	Target	2
96	G4OE	G4OEV4.wav	1		1	2340	Experimental	Filler	DISLIKES TARGET	Yes	Coke	Pepsi	Experimental	Filler	No	14	1	4	Dislikes	Target	2
96	G2CC	G2CCV1.wav	1		1	1601	Control	Filler	LIKES TARGET	Yes	Football	Rugby ball	Control	Filler	Yes	15	1	0	Likes	Target	2
96	G2CC	G2CCV2.wav	1		1	1484	Control	Critical	LIKES TARGET	Yes	Football	Rugby ball	Control	Critical	Yes	15	1	0	Likes	Target	2
96	G2CC	G2CCV3.wav	1		1	2465	Control	Filler	LIKES TARGET	Yes	Football	Rugby ball	Control	Filler	Yes	15	1	0	Likes	Target	2
96	G2CC	G2CCV4.wav	1		1	1875	Control	Filler	LIKES TARGET	Yes	Football	Rugby ball	Control	Filler	Yes	15	1	0	Likes	Target	2
96	G2CC	G2CCV5.wav	1		1	2247	Control	Filler	LIKES TARGET	Yes	Football	Rugby ball	Control	Filler	Yes	15	1	0	Likes	Target	2
96	G1BC	G1BCV1.wav	1		1	2024	Control	Filler	LIKES TARGET	Yes	Tie	Bow-tie	Control	Filler	Yes	16	1	0	Likes	Target	2
96	G1BC	G1BCV2.wav	1		1	2099	Control	Filler	LIKES TARGET	Yes	Tie	Bow-tie	Control	Filler	Yes	16	1	0	Likes	Target	2
96	G1BC	G1BCV3.wav	1		1	3119	Control	Critical	LIKES TARGET	Yes	Tie	Bow-tie	Control	Critical	Yes	16	1	0	Likes	Target	2
96	G2DE	G2DEV1.wav	-1		1	1921	Experimental	Critical	LIKES COMPETITOR	No	Brown bread	White bread	Experimental	Critical	No	17	0	3	Likes	Competitor	2
96	G2DE	G2DEV2.wav	1		1	2180	Experimental	Filler	LIKES COMPETITOR	No	Brown bread	White bread	Experimental	Filler	No	17	1	3	Likes	Competitor	2
96	G2DE	G2DEV3.wav	1		1	1792	Experimental	Filler	LIKES COMPETITOR	No	Brown bread	White bread	Experimental	Filler	No	17	1	3	Likes	Competitor	2
96	G2DE	G2DEV4.wav	1		1	1932	Experimental	Filler	LIKES COMPETITOR	No	Brown bread	White bread	Experimental	Filler	No	17	1	3	Likes	Competitor	2
96	G2LC	G2LCV1.wav	1		1	2268	Control	Critical	DISLIKES TARGET	No	Hair brush	Paint brush	Control	Critical	No	18	1	4	Dislikes	Target	2
96	G2LC	G2LCV2.wav	1		1	2344	Control	Filler	DISLIKES TARGET	No	Hair brush	Paint brush	Control	Filler	No	18	1	4	Dislikes	Target	2
96	G2LC	G2LCV3.wav	1		1	2141	Control	Filler	DISLIKES TARGET	No	Hair brush	Paint brush	Control	Filler	No	18	1	4	Dislikes	Target	2
96	G3NE	G3NEV1.wav	1		1	2681	Experimental	Filler	LIKES TARGET	Yes	Whisky	Vodka	Experimental	Filler	Yes	19	1	0	Likes	Target	2
96	G3NE	G3NEV2.wav	1		1	3485	Experimental	Filler	LIKES TARGET	Yes	Whisky	Vodka	Experimental	Filler	Yes	19	1	0	Likes	Target	2
96	G3NE	G3NEV3.wav	1		1	2160	Experimental	Filler	LIKES TARGET	Yes	Whisky	Vodka	Experimental	Filler	Yes	19	1	0	Likes	Target	2
96	G3NE	G3NEV4.wav	1		1	1714	Experimental	Critical	LIKES TARGET	Yes	Whisky	Vodka	Experimental	Critical	Yes	19	1	0	Likes	Target	2
96	G3NE	G3NEV5.wav	1		1	1870	Experimental	Filler	LIKES TARGET	Yes	Whisky	Vodka	Experimental	Filler	Yes	19	1	0	Likes	Target	2
96	G3MC	G3MCV1.wav	1		1	1789	Control	Filler	LIKES TARGET	No	Tea cup	Coffee cup	Control	Filler	Yes	20	1	0	Likes	Target	2
96	G3MC	G3MCV2.wav	1		1	2221	Control	Filler	LIKES TARGET	No	Tea cup	Coffee cup	Control	Filler	Yes	20	1	0	Likes	Target	2
96	G3MC	G3MCV3.wav	1		1	2378	Control	Filler	LIKES TARGET	No	Tea cup	Coffee cup	Control	Filler	Yes	20	1	0	Likes	Target	2
96	G3MC	G3MCV4.wav	1		1	1889	Control	Critical	LIKES TARGET	No	Tea cup	Coffee cup	Control	Critical	Yes	20	1	0	Likes	Target	2
96	G3GE	G3GEV1.wav	1		1	2341	Experimental	Filler	LIKES COMPETITOR	No	White wine	Red wine	Experimental	Filler	No	21	1	3	Likes	Competitor	2
96	G3GE	G3GEV2.wav	1		1	2418	Experimental	Filler	LIKES COMPETITOR	No	White wine	Red wine	Experimental	Filler	No	21	1	3	Likes	Competitor	2
96	G3GE	G3GEV3.wav	-1		1	1808	Experimental	Critical	LIKES COMPETITOR	No	White wine	Red wine	Experimental	Critical	No	21	0	3	Likes	Competitor	2
96	G3GE	G3GEV4.wav	1		1	1968	Experimental	Filler	LIKES COMPETITOR	No	White wine	Red wine	Experimental	Filler	No	21	1	3	Likes	Competitor	2
96	G3EC	G3ECV1.wav	1		1	2391	Control	Filler	DISLIKES TARGET	Yes	Blue pen	Black pen	Control	Filler	No	22	1	4	Dislikes	Target	2
96	G3EC	G3ECV2.wav	1		1	2522	Control	Critical	DISLIKES TARGET	Yes	Blue pen	Black pen	Control	Critical	No	22	1	4	Dislikes	Target	2
96	G3EC	G3ECV3.wav	1		1	1938	Control	Filler	DISLIKES TARGET	Yes	Blue pen	Black pen	Control	Filler	No	22	1	4	Dislikes	Target	2
96	G3EC	G3ECV4.wav	1		1	2202	Control	Filler	DISLIKES TARGET	Yes	Blue pen	Black pen	Control	Filler	No	22	1	4	Dislikes	Target	2
96	G3EC	G3ECV5.wav	1		1	2435	Control	Filler	DISLIKES TARGET	Yes	Blue pen	Black pen	Control	Filler	No	22	1	4	Dislikes	Target	2
96	G4PE	G4PEV1.wav	1		1	2433	Experimental	Filler	DISLIKES COMPETITOR	No	Beer	Cider	Experimental	Filler	Yes	23	1	1	Dislikes	Competitor	2
96	G4PE	G4PEV2.wav	1		1	2105	Experimental	Filler	DISLIKES COMPETITOR	No	Beer	Cider	Experimental	Filler	Yes	23	1	1	Dislikes	Competitor	2
96	G4PE	G4PEV3.wav	1		1	1851	Experimental	Filler	DISLIKES COMPETITOR	No	Beer	Cider	Experimental	Filler	Yes	23	1	1	Dislikes	Competitor	2
96	G4PE	G4PEV4.wav	-1		1	2279	Experimental	Critical	DISLIKES COMPETITOR	No	Beer	Cider	Experimental	Critical	Yes	23	0	1	Dislikes	Competitor	2
96	G4PE	G4PEV5.wav	1		1	2186	Experimental	Filler	DISLIKES COMPETITOR	No	Beer	Cider	Experimental	Filler	Yes	23	1	1	Dislikes	Competitor	2
96	G1AC	G1ACV1.wav	1		1	2549	Control	Filler	LIKES TARGET	No	Red apple	Green apple	Control	Filler	Yes	24	1	0	Likes	Target	2
96	G1AC	G1ACV2.wav	1		1	2201	Control	Critical	LIKES TARGET	No	Red apple	Green apple	Control	Critical	Yes	24	1	0	Likes	Target	2
96	G1AC	G1ACV3.wav	1		1	2318	Control	Filler	LIKES TARGET	No	Red apple	Green apple	Control	Filler	Yes	24	1	0	Likes	Target	2
96	G1AC	G1ACV4.wav	1		1	1954	Control	Filler	LIKES TARGET	No	Red apple	Green apple	Control	Filler	Yes	24	1	0	Likes	Target	2
96	G1AC	G1ACV5.wav	1		1	1919	Control	Filler	LIKES TARGET	No	Red apple	Green apple	Control	Filler	Yes	24	1	0	Likes	Target	2
96	G2LE	G2LEV1.wav	1		1	3881	Experimental	Critical	LIKES COMPETITOR	No	Hair brush	Paint brush	Experimental	Critical	No	25	1	3	Likes	Competitor	2
96	G2LE	G2LEV2.wav	1		1	2710	Experimental	Filler	LIKES COMPETITOR	No	Hair brush	Paint brush	Experimental	Filler	No	25	1	3	Likes	Competitor	2
96	G2LE	G2LEV3.wav	1		1	2878	Experimental	Filler	LIKES COMPETITOR	No	Hair brush	Paint brush	Experimental	Filler	No	25	1	3	Likes	Competitor	2
96	G1JC	G1JCV1.wav	1		1	2203	Control	Critical	DISLIKES TARGET	Yes	Champagne	Spectacles	Control	Critical	No	26	1	4	Dislikes	Target	2
96	G1JC	G1JCV2.wav	1		1	2374	Control	Filler	DISLIKES TARGET	Yes	Champagne	Spectacles	Control	Filler	No	26	1	4	Dislikes	Target	2
96	G1JC	G1JCV3.wav	1		1	3264	Control	Filler	DISLIKES TARGET	Yes	Champagne	Spectacles	Control	Filler	No	26	1	4	Dislikes	Target	2
96	G3EE	G3EEV1.wav	1		1	2009	Experimental	Filler	DISLIKES TARGET	yes	Blue pen	Black pen	Experimental	Filler	No	27	1	4	Dislikes	Target	2
96	G3EE	G3EEV2.wav	-1		1	1615	Experimental	Critical	DISLIKES TARGET	yes	Blue pen	Black pen	Experimental	Critical	No	27	0	4	Dislikes	Target	2
96	G3EE	G3EEV3.wav	1		1	2169	Experimental	Filler	DISLIKES TARGET	yes	Blue pen	Black pen	Experimental	Filler	No	27	1	4	Dislikes	Target	2
96	G3EE	G3EEV4.wav	1		1	1718	Experimental	Filler	DISLIKES TARGET	yes	Blue pen	Black pen	Experimental	Filler	No	27	1	4	Dislikes	Target	2
96	G3EE	G3EEV5.wav	1		1	2494	Experimental	Filler	DISLIKES TARGET	yes	Blue pen	Black pen	Experimental	Filler	No	27	1	4	Dislikes	Target	2
96	G1BE	G1BEV1.wav	1		1	1863	Experimental	Filler	LIKES TARGET	Yes	Tie	Bow-tie	Experimental	Filler	Yes	28	1	0	Likes	Target	2
96	G1BE	G1BEV2.wav	1		1	2298	Experimental	Filler	LIKES TARGET	Yes	Tie	Bow-tie	Experimental	Filler	Yes	28	1	0	Likes	Target	2
96	G1BE	G1BEV3.wav	1		1	2919	Experimental	Critical	LIKES TARGET	Yes	Tie	Bow-tie	Experimental	Critical	Yes	28	1	0	Likes	Target	2
96	G3GC	G3GCV1.wav	1		1	1387	Control	Filler	DISLIKES TARGET	No	White wine	Red wine	Control	Filler	No	29	1	4	Dislikes	Target	2
96	G3GC	G3GCV2.wav	1		1	3835	Control	Filler	DISLIKES TARGET	No	White wine	Red wine	Control	Filler	No	29	1	4	Dislikes	Target	2
96	G3GC	G3GCV3.wav	1			0	Control	Critical	DISLIKES TARGET	No	White wine	Red wine	Control	Critical	No	29	1	4	Dislikes	Target	2
96	G3GC	G3GCV4.wav	0		1	3874	Control	Filler	DISLIKES TARGET	No	White wine	Red wine	Control	Filler	No	29	0	4	Dislikes	Target	2
96	G1IE	G1IEV1.wav	1		1	2363	Experimental	Filler	DISLIKES COMPETITOR	No	Mouse	Computer mouse	Experimental	Filler	Yes	30	1	1	Dislikes	Competitor	2
96	G1IE	G1IEV2.wav	1		1	2174	Experimental	Filler	DISLIKES COMPETITOR	No	Mouse	Computer mouse	Experimental	Filler	Yes	30	1	1	Dislikes	Competitor	2
96	G1IE	G1IEV3.wav	-1		1	1258	Experimental	Critical	DISLIKES COMPETITOR	No	Mouse	Computer mouse	Experimental	Critical	Yes	30	0	1	Dislikes	Competitor	2
96	G1IE	G1IEV4.wav	1		1	3086	Experimental	Filler	DISLIKES COMPETITOR	No	Mouse	Computer mouse	Experimental	Filler	Yes	30	1	1	Dislikes	Competitor	2
96	G4PC	G4PCV1.wav	1		1	1609	Control	Filler	LIKES TARGET	No	Beer	Cider	Control	Filler	Yes	31	1	0	Likes	Target	2
96	G4PC	G4PCV2.wav	1		1	1906	Control	Filler	LIKES TARGET	No	Beer	Cider	Control	Filler	Yes	31	1	0	Likes	Target	2
96	G4PC	G4PCV3.wav	1		1	2060	Control	Filler	LIKES TARGET	No	Beer	Cider	Control	Filler	Yes	31	1	0	Likes	Target	2
96	G4PC	G4PCV4.wav	1		1	2090	Control	Critical	LIKES TARGET	No	Beer	Cider	Control	Critical	Yes	31	1	0	Likes	Target	2
96	G4PC	G4PCV5.wav	1		1	1934	Control	Filler	LIKES TARGET	No	Beer	Cider	Control	Filler	Yes	31	1	0	Likes	Target	2
55	G4HC	G4HCV1.wav	0			0	Control	Filler	LIKES TARGET	Yes	Cake	Ice cream	Control	Filler	Yes	0	0	0	Likes	Target	2
55	G4HC	G4HCV2.wav	0		1	401	Control	Critical	LIKES TARGET	Yes	Cake	Ice cream	Control	Critical	Yes	0	0	0	Likes	Target	2
55	G4HC	G4HCV3.wav	1		1	3026	Control	Filler	LIKES TARGET	Yes	Cake	Ice cream	Control	Filler	Yes	0	1	0	Likes	Target	2
55	G4FE	G4FEV1.wav	0			0	Experimental	Filler	LIKES COMPETITOR	No	Dog	Cat	Experimental	Filler	No	1	0	3	Likes	Competitor	2
55	G4FE	G4FEV2.wav	0		1	10	Experimental	Filler	LIKES COMPETITOR	No	Dog	Cat	Experimental	Filler	No	1	0	3	Likes	Competitor	2
55	G4FE	G4FEV3.wav	-1		1	3958	Experimental	Critical	LIKES COMPETITOR	No	Dog	Cat	Experimental	Critical	No	1	0	3	Likes	Competitor	2
55	G4FE	G4FEV4.wav	1		1	3638	Experimental	Filler	LIKES COMPETITOR	No	Dog	Cat	Experimental	Filler	No	1	1	3	Likes	Competitor	2
55	G2KE	G2KEV1.wav	1		1	2560	Experimental	Filler	DISLIKES TARGET	Yes	Red car	Black car	Experimental	Filler	No	2	1	4	Dislikes	Target	2
55	G2KE	G2KEV2.wav	1		1	3202	Experimental	Filler	DISLIKES TARGET	Yes	Red car	Black car	Experimental	Filler	No	2	1	4	Dislikes	Target	2
55	G2KE	G2KEV3.wav	-1		1	2846	Experimental	Critical	DISLIKES TARGET	Yes	Red car	Black car	Experimental	Critical	No	2	0	4	Dislikes	Target	2
55	G2DC	G2DCV1.wav	1		1	4294	Control	Critical	DISLIKES TARGET	No	Brown bread	White bread	Control	Critical	No	3	1	4	Dislikes	Target	2
55	G2DC	G2DCV2.wav	1		1	4096	Control	Filler	DISLIKES TARGET	No	Brown bread	White bread	Control	Filler	No	3	1	4	Dislikes	Target	2
55	G2DC	G2DCV3.wav	1		1	2465	Control	Filler	DISLIKES TARGET	No	Brown bread	White bread	Control	Filler	No	3	1	4	Dislikes	Target	2
55	G2DC	G2DCV4.wav	1		1	3194	Control	Filler	DISLIKES TARGET	No	Brown bread	White bread	Control	Filler	No	3	1	4	Dislikes	Target	2
55	G2CE	G2CEV1.wav	1		1	1996	Experimental	Filler	LIKES TARGET	Yes	Football	Rugby ball	Experimental	Filler	Yes	4	1	0	Likes	Target	2
55	G2CE	G2CEV2.wav	1		1	3616	Experimental	Critical	LIKES TARGET	Yes	Football	Rugby ball	Experimental	Critical	Yes	4	1	0	Likes	Target	2
55	G2CE	G2CEV3.wav	1		1	4576	Experimental	Filler	LIKES TARGET	Yes	Football	Rugby ball	Experimental	Filler	Yes	4	1	0	Likes	Target	2
55	G2CE	G2CEV4.wav	1		1	2680	Experimental	Filler	LIKES TARGET	Yes	Football	Rugby ball	Experimental	Filler	Yes	4	1	0	Likes	Target	2
55	G2CE	G2CEV5.wav	0		1	4844	Experimental	Filler	LIKES TARGET	Yes	Football	Rugby ball	Experimental	Filler	Yes	4	0	0	Likes	Target	2
55	G4OC	G4OCV1.wav	0			0	Control	Critical	DISLIKES TARGET	Yes	Coke	Pepsi	Control	Critical	No	5	0	4	Dislikes	Target	2
55	G4OC	G4OCV2.wav	0			0	Control	Filler	DISLIKES TARGET	Yes	Coke	Pepsi	Control	Filler	No	5	0	4	Dislikes	Target	2
55	G4OC	G4OCV3.wav	0			0	Control	Filler	DISLIKES TARGET	Yes	Coke	Pepsi	Control	Filler	No	5	0	4	Dislikes	Target	2
55	G4OC	G4OCV4.wav	0			0	Control	Filler	DISLIKES TARGET	Yes	Coke	Pepsi	Control	Filler	No	5	0	4	Dislikes	Target	2
55	G1JE	G1JEV1.wav	1		1	3503	Experimental	Critical	DISLIKES TARGET	Yes	Champagne	Spectacles	Experimental	Critical	No	6	1	4	Dislikes	Target	2
55	G1JE	G1JEV2.wav	1		1	2739	Experimental	Filler	DISLIKES TARGET	Yes	Champagne	Spectacles	Experimental	Filler	No	6	1	4	Dislikes	Target	2
55	G1JE	G1JEV3.wav	1		1	2550	Experimental	Filler	DISLIKES TARGET	Yes	Champagne	Spectacles	Experimental	Filler	No	6	1	4	Dislikes	Target	2
55	G3NC	G3NCV1.wav	1		1	3338	Control	Filler	LIKES TARGET	Yes	Whisky	Vodka	Control	Filler	Yes	7	1	0	Likes	Target	2
55	G3NC	G3NCV2.wav	1		1	3911	Control	Filler	LIKES TARGET	Yes	Whisky	Vodka	Control	Filler	Yes	7	1	0	Likes	Target	2
55	G3NC	G3NCV3.wav	1		1	2771	Control	Filler	LIKES TARGET	Yes	Whisky	Vodka	Control	Filler	Yes	7	1	0	Likes	Target	2
55	G3NC	G3NCV4.wav	1		1	4706	Control	Critical	LIKES TARGET	Yes	Whisky	Vodka	Control	Critical	Yes	7	1	0	Likes	Target	2
55	G3NC	G3NCV5.wav	1		1	2796	Control	Filler	LIKES TARGET	Yes	Whisky	Vodka	Control	Filler	Yes	7	1	0	Likes	Target	2
55	G1AE	G1AEV1.wav	1		1	2721	Experimental	Filler	DISLIKES COMPETITOR	No	Red apple	Green apple	Experimental	Filler	Yes	8	1	1	Dislikes	Competitor	2
55	G1AE	G1AEV2.wav	1		1	2718	Experimental	Critical	DISLIKES COMPETITOR	No	Red apple	Green apple	Experimental	Critical	Yes	8	1	1	Dislikes	Competitor	2
55	G1AE	G1AEV3.wav	1		1	2745	Experimental	Filler	DISLIKES COMPETITOR	No	Red apple	Green apple	Experimental	Filler	Yes	8	1	1	Dislikes	Competitor	2
55	G1AE	G1AEV4.wav	1		1	2796	Experimental	Filler	DISLIKES COMPETITOR	No	Red apple	Green apple	Experimental	Filler	Yes	8	1	1	Dislikes	Competitor	2
55	G1AE	G1AEV5.wav	1		1	2549	Experimental	Filler	DISLIKES COMPETITOR	No	Red apple	Green apple	Experimental	Filler	Yes	8	1	1	Dislikes	Competitor	2
55	G4FC	G4FCV1.wav	1		1	3603	Control	Filler	DISLIKES TARGET	No	Dog	Cat	Control	Filler	No	9	1	4	Dislikes	Target	2
55	G4FC	G4FCV2.wav	1		1	2643	Control	Filler	DISLIKES TARGET	No	Dog	Cat	Control	Filler	No	9	1	4	Dislikes	Target	2
55	G4FC	G4FCV3.wav	1		1	2754	Control	Critical	DISLIKES TARGET	No	Dog	Cat	Control	Critical	No	9	1	4	Dislikes	Target	2
55	G4FC	G4FCV4.wav	1		1	2379	Control	Filler	DISLIKES TARGET	No	Dog	Cat	Control	Filler	No	9	1	4	Dislikes	Target	2
55	G3ME	G3MEV1.wav	1		1	2952	Experimental	Filler	DISLIKES COMPETITOR	No	Tea cup	Coffee cup	Experimental	Filler	Yes	10	1	1	Dislikes	Competitor	2
55	G3ME	G3MEV2.wav	1		1	3090	Experimental	Filler	DISLIKES COMPETITOR	No	Tea cup	Coffee cup	Experimental	Filler	Yes	10	1	1	Dislikes	Competitor	2
55	G3ME	G3MEV3.wav	1		1	2484	Experimental	Filler	DISLIKES COMPETITOR	No	Tea cup	Coffee cup	Experimental	Filler	Yes	10	1	1	Dislikes	Competitor	2
55	G3ME	G3MEV4.wav	-1		1	3282	Experimental	Critical	DISLIKES COMPETITOR	No	Tea cup	Coffee cup	Experimental	Critical	Yes	10	0	1	Dislikes	Competitor	2
55	G4HE	G4HEV1.wav	1		1	3034	Experimental	Filler	LIKES TARGET	Yes	Cake	Ice cream	Experimental	Filler	Yes	11	1	0	Likes	Target	2
55	G4HE	G4HEV2.wav	-1		1	2703	Experimental	Critical	LIKES TARGET	Yes	Cake	Ice cream	Experimental	Critical	Yes	11	0	0	Likes	Target	2
55	G4HE	G4HEV3.wav	1		1	2505	Experimental	Filler	LIKES TARGET	Yes	Cake	Ice cream	Experimental	Filler	Yes	11	1	0	Likes	Target	2
55	G2KC	G2KCV1.wav	1		1	2364	Control	Filler	DISLIKES TARGET	Yes	Red car	Black car	Control	Filler	No	12	1	4	Dislikes	Target	2
55	G2KC	G2KCV2.wav	1		1	2599	Control	Filler	DISLIKES TARGET	Yes	Red car	Black car	Control	Filler	No	12	1	4	Dislikes	Target	2
55	G2KC	G2KCV3.wav	1		1	2589	Control	Critical	DISLIKES TARGET	Yes	Red car	Black car	Control	Critical	No	12	1	4	Dislikes	Target	2
55	G1IC	G1ICV1.wav	1		1	2607	Control	Filler	LIKES TARGET	No	Mouse	Computer mouse	Control	Filler	Yes	13	1	0	Likes	Target	2
55	G1IC	G1ICV2.wav	1		1	2578	Control	Filler	LIKES TARGET	No	Mouse	Computer mouse	Control	Filler	Yes	13	1	0	Likes	Target	2
55	G1IC	G1ICV3.wav	1		1	2287	Control	Critical	LIKES TARGET	No	Mouse	Computer mouse	Control	Critical	Yes	13	1	0	Likes	Target	2
55	G1IC	G1ICV4.wav	1		1	3241	Control	Filler	LIKES TARGET	No	Mouse	Computer mouse	Control	Filler	Yes	13	1	0	Likes	Target	2
55	G4OE	G4OEV1.wav	1		1	4538	Experimental	Critical	DISLIKES TARGET	Yes	Coke	Pepsi	Experimental	Critical	No	14	1	4	Dislikes	Target	2
55	G4OE	G4OEV2.wav	1		1	4158	Experimental	Filler	DISLIKES TARGET	Yes	Coke	Pepsi	Experimental	Filler	No	14	1	4	Dislikes	Target	2
55	G4OE	G4OEV3.wav	1		1	2813	Experimental	Filler	DISLIKES TARGET	Yes	Coke	Pepsi	Experimental	Filler	No	14	1	4	Dislikes	Target	2
55	G4OE	G4OEV4.wav	1		1	2875	Experimental	Filler	DISLIKES TARGET	Yes	Coke	Pepsi	Experimental	Filler	No	14	1	4	Dislikes	Target	2
55	G2CC	G2CCV1.wav	1		1	2181	Control	Filler	LIKES TARGET	Yes	Football	Rugby ball	Control	Filler	Yes	15	1	0	Likes	Target	2
55	G2CC	G2CCV2.wav	1		1	2812	Control	Critical	LIKES TARGET	Yes	Football	Rugby ball	Control	Critical	Yes	15	1	0	Likes	Target	2
55	G2CC	G2CCV3.wav	1		1	3885	Control	Filler	LIKES TARGET	Yes	Football	Rugby ball	Control	Filler	Yes	15	1	0	Likes	Target	2
55	G2CC	G2CCV4.wav	1		1	3134	Control	Filler	LIKES TARGET	Yes	Football	Rugby ball	Control	Filler	Yes	15	1	0	Likes	Target	2
55	G2CC	G2CCV5.wav	1		1	3541	Control	Filler	LIKES TARGET	Yes	Football	Rugby ball	Control	Filler	Yes	15	1	0	Likes	Target	2
55	G1BC	G1BCV1.wav	1		1	2892	Control	Filler	LIKES TARGET	Yes	Tie	Bow-tie	Control	Filler	Yes	16	1	0	Likes	Target	2
55	G1BC	G1BCV2.wav	1		1	3230	Control	Filler	LIKES TARGET	Yes	Tie	Bow-tie	Control	Filler	Yes	16	1	0	Likes	Target	2
55	G1BC	G1BCV3.wav	1		1	3156	Control	Critical	LIKES TARGET	Yes	Tie	Bow-tie	Control	Critical	Yes	16	1	0	Likes	Target	2
55	G2DE	G2DEV1.wav	-1		1	3247	Experimental	Critical	LIKES COMPETITOR	No	Brown bread	White bread	Experimental	Critical	No	17	0	3	Likes	Competitor	2
55	G2DE	G2DEV2.wav	1		1	2705	Experimental	Filler	LIKES COMPETITOR	No	Brown bread	White bread	Experimental	Filler	No	17	1	3	Likes	Competitor	2
55	G2DE	G2DEV3.wav	1		1	4863	Experimental	Filler	LIKES COMPETITOR	No	Brown bread	White bread	Experimental	Filler	No	17	1	3	Likes	Competitor	2
55	G2DE	G2DEV4.wav	0		1	449	Experimental	Filler	LIKES COMPETITOR	No	Brown bread	White bread	Experimental	Filler	No	17	0	3	Likes	Competitor	2
55	G2LC	G2LCV1.wav	1		1	3920	Control	Critical	DISLIKES TARGET	No	Hair brush	Paint brush	Control	Critical	No	18	1	4	Dislikes	Target	2
55	G2LC	G2LCV2.wav	1		1	2764	Control	Filler	DISLIKES TARGET	No	Hair brush	Paint brush	Control	Filler	No	18	1	4	Dislikes	Target	2
55	G2LC	G2LCV3.wav	1		1	2604	Control	Filler	DISLIKES TARGET	No	Hair brush	Paint brush	Control	Filler	No	18	1	4	Dislikes	Target	2
55	G3NE	G3NEV1.wav	1		1	2122	Experimental	Filler	LIKES TARGET	Yes	Whisky	Vodka	Experimental	Filler	Yes	19	1	0	Likes	Target	2
55	G3NE	G3NEV2.wav	1		1	3181	Experimental	Filler	LIKES TARGET	Yes	Whisky	Vodka	Experimental	Filler	Yes	19	1	0	Likes	Target	2
55	G3NE	G3NEV3.wav	1		1	3852	Experimental	Filler	LIKES TARGET	Yes	Whisky	Vodka	Experimental	Filler	Yes	19	1	0	Likes	Target	2
55	G3NE	G3NEV4.wav	1		1	3040	Experimental	Critical	LIKES TARGET	Yes	Whisky	Vodka	Experimental	Critical	Yes	19	1	0	Likes	Target	2
55	G3NE	G3NEV5.wav	0		1	4510	Experimental	Filler	LIKES TARGET	Yes	Whisky	Vodka	Experimental	Filler	Yes	19	0	0	Likes	Target	2
55	G3MC	G3MCV1.wav	1		1	2077	Control	Filler	LIKES TARGET	No	Tea cup	Coffee cup	Control	Filler	Yes	20	1	0	Likes	Target	2
55	G3MC	G3MCV2.wav	1		1	2858	Control	Filler	LIKES TARGET	No	Tea cup	Coffee cup	Control	Filler	Yes	20	1	0	Likes	Target	2
55	G3MC	G3MCV3.wav	1		1	3215	Control	Filler	LIKES TARGET	No	Tea cup	Coffee cup	Control	Filler	Yes	20	1	0	Likes	Target	2
55	G3MC	G3MCV4.wav	1		1	2843	Control	Critical	LIKES TARGET	No	Tea cup	Coffee cup	Control	Critical	Yes	20	1	0	Likes	Target	2
55	G3GE	G3GEV1.wav	1		1	2764	Experimental	Filler	LIKES COMPETITOR	No	White wine	Red wine	Experimental	Filler	No	21	1	3	Likes	Competitor	2
55	G3GE	G3GEV2.wav	1		1	2620	Experimental	Filler	LIKES COMPETITOR	No	White wine	Red wine	Experimental	Filler	No	21	1	3	Likes	Competitor	2
55	G3GE	G3GEV3.wav	-1		1	3456	Experimental	Critical	LIKES COMPETITOR	No	White wine	Red wine	Experimental	Critical	No	21	0	3	Likes	Competitor	2
55	G3GE	G3GEV4.wav	1		1	3088	Experimental	Filler	LIKES COMPETITOR	No	White wine	Red wine	Experimental	Filler	No	21	1	3	Likes	Competitor	2
55	G3EC	G3ECV1.wav	1		1	2568	Control	Filler	DISLIKES TARGET	Yes	Blue pen	Black pen	Control	Filler	No	22	1	4	Dislikes	Target	2
55	G3EC	G3ECV2.wav	1		1	2286	Control	Critical	DISLIKES TARGET	Yes	Blue pen	Black pen	Control	Critical	No	22	1	4	Dislikes	Target	2
55	G3EC	G3ECV3.wav	1		1	2204	Control	Filler	DISLIKES TARGET	Yes	Blue pen	Black pen	Control	Filler	No	22	1	4	Dislikes	Target	2
55	G3EC	G3ECV4.wav	1		1	2731	Control	Filler	DISLIKES TARGET	Yes	Blue pen	Black pen	Control	Filler	No	22	1	4	Dislikes	Target	2
55	G3EC	G3ECV5.wav	0			0	Control	Filler	DISLIKES TARGET	Yes	Blue pen	Black pen	Control	Filler	No	22	0	4	Dislikes	Target	2
55	G4PE	G4PEV1.wav	1		1	2834	Experimental	Filler	DISLIKES COMPETITOR	No	Beer	Cider	Experimental	Filler	Yes	23	1	1	Dislikes	Competitor	2
55	G4PE	G4PEV2.wav	1		1	2959	Experimental	Filler	DISLIKES COMPETITOR	No	Beer	Cider	Experimental	Filler	Yes	23	1	1	Dislikes	Competitor	2
55	G4PE	G4PEV3.wav	1		1	3682	Experimental	Filler	DISLIKES COMPETITOR	No	Beer	Cider	Experimental	Filler	Yes	23	1	1	Dislikes	Competitor	2
55	G4PE	G4PEV4.wav	-1		1	3116	Experimental	Critical	DISLIKES COMPETITOR	No	Beer	Cider	Experimental	Critical	Yes	23	0	1	Dislikes	Competitor	2
55	G4PE	G4PEV5.wav	0		1	2972	Experimental	Filler	DISLIKES COMPETITOR	No	Beer	Cider	Experimental	Filler	Yes	23	0	1	Dislikes	Competitor	2
55	G1AC	G1ACV1.wav	1		1	2700	Control	Filler	LIKES TARGET	No	Red apple	Green apple	Control	Filler	Yes	24	1	0	Likes	Target	2
55	G1AC	G1ACV2.wav	1		1	2348	Control	Critical	LIKES TARGET	No	Red apple	Green apple	Control	Critical	Yes	24	1	0	Likes	Target	2
55	G1AC	G1ACV3.wav	1		1	2162	Control	Filler	LIKES TARGET	No	Red apple	Green apple	Control	Filler	Yes	24	1	0	Likes	Target	2
55	G1AC	G1ACV4.wav	1		1	3148	Control	Filler	LIKES TARGET	No	Red apple	Green apple	Control	Filler	Yes	24	1	0	Likes	Target	2
55	G1AC	G1ACV5.wav	1		1	2202	Control	Filler	LIKES TARGET	No	Red apple	Green apple	Control	Filler	Yes	24	1	0	Likes	Target	2
55	G2LE	G2LEV1.wav	-1		1	4208	Experimental	Critical	LIKES COMPETITOR	No	Hair brush	Paint brush	Experimental	Critical	No	25	0	3	Likes	Competitor	2
55	G2LE	G2LEV2.wav	1		1	2657	Experimental	Filler	LIKES COMPETITOR	No	Hair brush	Paint brush	Experimental	Filler	No	25	1	3	Likes	Competitor	2
55	G2LE	G2LEV3.wav	1		1	3770	Experimental	Filler	LIKES COMPETITOR	No	Hair brush	Paint brush	Experimental	Filler	No	25	1	3	Likes	Competitor	2
55	G1JC	G1JCV1.wav	1		1	2412	Control	Critical	DISLIKES TARGET	Yes	Champagne	Spectacles	Control	Critical	No	26	1	4	Dislikes	Target	2
55	G1JC	G1JCV2.wav	1		1	2733	Control	Filler	DISLIKES TARGET	Yes	Champagne	Spectacles	Control	Filler	No	26	1	4	Dislikes	Target	2
55	G1JC	G1JCV3.wav	1		1	2681	Control	Filler	DISLIKES TARGET	Yes	Champagne	Spectacles	Control	Filler	No	26	1	4	Dislikes	Target	2
55	G3EE	G3EEV1.wav	1		1	3053	Experimental	Filler	DISLIKES TARGET	yes	Blue pen	Black pen	Experimental	Filler	No	27	1	4	Dislikes	Target	2
55	G3EE	G3EEV2.wav	-1		1	3885	Experimental	Critical	DISLIKES TARGET	yes	Blue pen	Black pen	Experimental	Critical	No	27	0	4	Dislikes	Target	2
55	G3EE	G3EEV3.wav	1		1	4489	Experimental	Filler	DISLIKES TARGET	yes	Blue pen	Black pen	Experimental	Filler	No	27	1	4	Dislikes	Target	2
55	G3EE	G3EEV4.wav	1		1	2364	Experimental	Filler	DISLIKES TARGET	yes	Blue pen	Black pen	Experimental	Filler	No	27	1	4	Dislikes	Target	2
55	G3EE	G3EEV5.wav	1		1	3859	Experimental	Filler	DISLIKES TARGET	yes	Blue pen	Black pen	Experimental	Filler	No	27	1	4	Dislikes	Target	2
55	G1BE	G1BEV1.wav	1		1	2618	Experimental	Filler	LIKES TARGET	Yes	Tie	Bow-tie	Experimental	Filler	Yes	28	1	0	Likes	Target	2
55	G1BE	G1BEV2.wav	1		1	1935	Experimental	Filler	LIKES TARGET	Yes	Tie	Bow-tie	Experimental	Filler	Yes	28	1	0	Likes	Target	2
55	G1BE	G1BEV3.wav	1		1	2352	Experimental	Critical	LIKES TARGET	Yes	Tie	Bow-tie	Experimental	Critical	Yes	28	1	0	Likes	Target	2
55	G3GC	G3GCV1.wav	1		1	2180	Control	Filler	DISLIKES TARGET	No	White wine	Red wine	Control	Filler	No	29	1	4	Dislikes	Target	2
55	G3GC	G3GCV2.wav	1		1	2381	Control	Filler	DISLIKES TARGET	No	White wine	Red wine	Control	Filler	No	29	1	4	Dislikes	Target	2
55	G3GC	G3GCV3.wav	0		1	3496	Control	Critical	DISLIKES TARGET	No	White wine	Red wine	Control	Critical	No	29	0	4	Dislikes	Target	2
55	G3GC	G3GCV4.wav	0		1	4783	Control	Filler	DISLIKES TARGET	No	White wine	Red wine	Control	Filler	No	29	0	4	Dislikes	Target	2
55	G1IE	G1IEV1.wav	1		1	2164	Experimental	Filler	DISLIKES COMPETITOR	No	Mouse	Computer mouse	Experimental	Filler	Yes	30	1	1	Dislikes	Competitor	2
55	G1IE	G1IEV2.wav	1		1	2944	Experimental	Filler	DISLIKES COMPETITOR	No	Mouse	Computer mouse	Experimental	Filler	Yes	30	1	1	Dislikes	Competitor	2
55	G1IE	G1IEV3.wav	1		1	1876	Experimental	Critical	DISLIKES COMPETITOR	No	Mouse	Computer mouse	Experimental	Critical	Yes	30	1	1	Dislikes	Competitor	2
55	G1IE	G1IEV4.wav	1		1	2471	Experimental	Filler	DISLIKES COMPETITOR	No	Mouse	Computer mouse	Experimental	Filler	Yes	30	1	1	Dislikes	Competitor	2
55	G4PC	G4PCV1.wav	1		1	2688	Control	Filler	LIKES TARGET	No	Beer	Cider	Control	Filler	Yes	31	1	0	Likes	Target	2
55	G4PC	G4PCV2.wav	1		1	2260	Control	Filler	LIKES TARGET	No	Beer	Cider	Control	Filler	Yes	31	1	0	Likes	Target	2
55	G4PC	G4PCV3.wav	1		1	2360	Control	Filler	LIKES TARGET	No	Beer	Cider	Control	Filler	Yes	31	1	0	Likes	Target	2
55	G4PC	G4PCV4.wav	1		1	2269	Control	Critical	LIKES TARGET	No	Beer	Cider	Control	Critical	Yes	31	1	0	Likes	Target	2
55	G4PC	G4PCV5.wav	1		1	2202	Control	Filler	LIKES TARGET	No	Beer	Cider	Control	Filler	Yes	31	1	0	Likes	Target	2
58	G4HC	G4HCV1.wav	1		1	2749	Control	Critical	LIKES TARGET	Yes	Cake	Ice cream	Control	Critical	Yes	0	1	0	Likes	Target	2
58	G4HC	G4HCV2.wav	1		1	2536	Control	Critical	LIKES TARGET	Yes	Cake	Ice cream	Control	Critical	Yes	0	1	0	Likes	Target	2
58	G4HC	G4HCV3.wav	1		1	2270	Control	Filler	LIKES TARGET	Yes	Cake	Ice cream	Control	Filler	Yes	0	1	0	Likes	Target	2
58	G4FE	G4FEV1.wav	1		1	2735	Experimental	Filler	LIKES COMPETITOR	No	Dog	Cat	Experimental	Filler	No	1	1	3	Likes	Competitor	2
58	G4FE	G4FEV2.wav	1		1	2627	Experimental	Filler	LIKES COMPETITOR	No	Dog	Cat	Experimental	Filler	No	1	1	3	Likes	Competitor	2
58	G4FE	G4FEV3.wav	1		1	3713	Experimental	Filler	LIKES COMPETITOR	No	Dog	Cat	Experimental	Filler	No	1	1	3	Likes	Competitor	2
58	G4FE	G4FEV4.wav	1		1	2568	Experimental	Critical	LIKES COMPETITOR	No	Dog	Cat	Experimental	Critical	No	1	1	3	Likes	Competitor	2
58	G2KE	G2KEV1.wav	1		1	2335	Experimental	Filler	DISLIKES TARGET	Yes	Red car	Black car	Experimental	Filler	No	2	1	4	Dislikes	Target	2
58	G2KE	G2KEV2.wav	1		1	2579	Experimental	Filler	DISLIKES TARGET	Yes	Red car	Black car	Experimental	Filler	No	2	1	4	Dislikes	Target	2
58	G2KE	G2KEV3.wav	1		1	2283	Experimental	Filler	DISLIKES TARGET	Yes	Red car	Black car	Experimental	Filler	No	2	1	4	Dislikes	Target	2
58	G2DC	G2DCV1.wav	1		1	2352	Control	Critical	DISLIKES TARGET	No	Brown bread	White bread	Control	Critical	No	3	1	4	Dislikes	Target	2
58	G2DC	G2DCV2.wav	1		1	2746	Control	Filler	DISLIKES TARGET	No	Brown bread	White bread	Control	Filler	No	3	1	4	Dislikes	Target	2
58	G2DC	G2DCV3.wav	1		1	2344	Control	Filler	DISLIKES TARGET	No	Brown bread	White bread	Control	Filler	No	3	1	4	Dislikes	Target	2
58	G2DC	G2DCV4.wav	1		1	2663	Control	Filler	DISLIKES TARGET	No	Brown bread	White bread	Control	Filler	No	3	1	4	Dislikes	Target	2
58	G2CE	G2CEV1.wav	1		1	2687	Experimental	Critical	LIKES TARGET	Yes	Football	Rugby ball	Experimental	Critical	Yes	4	1	0	Likes	Target	2
58	G2CE	G2CEV2.wav	1		1	2658	Experimental	Filler	LIKES TARGET	Yes	Football	Rugby ball	Experimental	Filler	Yes	4	1	0	Likes	Target	2
58	G2CE	G2CEV3.wav	1		1	2765	Experimental	Filler	LIKES TARGET	Yes	Football	Rugby ball	Experimental	Filler	Yes	4	1	0	Likes	Target	2
58	G2CE	G2CEV4.wav	1		1	2125	Experimental	Filler	LIKES TARGET	Yes	Football	Rugby ball	Experimental	Filler	Yes	4	1	0	Likes	Target	2
58	G2CE	G2CEV5.wav	1		1	2983	Experimental	Filler	LIKES TARGET	Yes	Football	Rugby ball	Experimental	Filler	Yes	4	1	0	Likes	Target	2
58	G4OC	G4OCV1.wav	0			0	Control	Filler	DISLIKES TARGET	Yes	Coke	Pepsi	Control	Filler	No	5	0	4	Dislikes	Target	2
58	G4OC	G4OCV2.wav	0			0	Control	Critical	DISLIKES TARGET	Yes	Coke	Pepsi	Control	Critical	No	5	0	4	Dislikes	Target	2
58	G4OC	G4OCV3.wav	0			0	Control	Filler	DISLIKES TARGET	Yes	Coke	Pepsi	Control	Filler	No	5	0	4	Dislikes	Target	2
58	G4OC	G4OCV4.wav	0			0	Control	Filler	DISLIKES TARGET	Yes	Coke	Pepsi	Control	Filler	No	5	0	4	Dislikes	Target	2
58	G1JE	G1JEV1.wav	1		1	3059	Experimental	Critical	DISLIKES TARGET	Yes	Champagne	Spectacles	Experimental	Critical	No	6	1	4	Dislikes	Target	2
58	G1JE	G1JEV2.wav	1		1	2015	Experimental	Filler	DISLIKES TARGET	Yes	Champagne	Spectacles	Experimental	Filler	No	6	1	4	Dislikes	Target	2
58	G1JE	G1JEV3.wav	1		1	1937	Experimental	Filler	DISLIKES TARGET	Yes	Champagne	Spectacles	Experimental	Filler	No	6	1	4	Dislikes	Target	2
58	G3NC	G3NCV1.wav	1		1	2613	Control	Filler	LIKES TARGET	Yes	Whisky	Vodka	Control	Filler	Yes	7	1	0	Likes	Target	2
58	G3NC	G3NCV2.wav	1		1	2859	Control	Filler	LIKES TARGET	Yes	Whisky	Vodka	Control	Filler	Yes	7	1	0	Likes	Target	2
58	G3NC	G3NCV3.wav	1		1	2935	Control	Filler	LIKES TARGET	Yes	Whisky	Vodka	Control	Filler	Yes	7	1	0	Likes	Target	2
58	G3NC	G3NCV4.wav	1		1	1984	Control	Critical	LIKES TARGET	Yes	Whisky	Vodka	Control	Critical	Yes	7	1	0	Likes	Target	2
58	G3NC	G3NCV5.wav	1		1	2941	Control	Filler	LIKES TARGET	Yes	Whisky	Vodka	Control	Filler	Yes	7	1	0	Likes	Target	2
58	G1AE	G1AEV1.wav	1		1	2169	Experimental	Filler	DISLIKES COMPETITOR	No	Red apple	Green apple	Experimental	Filler	Yes	8	1	1	Dislikes	Competitor	2
58	G1AE	G1AEV2.wav	-1		1	2083	Experimental	Filler	DISLIKES COMPETITOR	No	Red apple	Green apple	Experimental	Filler	Yes	8	0	1	Dislikes	Competitor	2
58	G1AE	G1AEV3.wav	1		1	2722	Experimental	Filler	DISLIKES COMPETITOR	No	Red apple	Green apple	Experimental	Filler	Yes	8	1	1	Dislikes	Competitor	2
58	G1AE	G1AEV4.wav	1		1	2146	Experimental	Critical	DISLIKES COMPETITOR	No	Red apple	Green apple	Experimental	Critical	Yes	8	1	1	Dislikes	Competitor	2
58	G1AE	G1AEV5.wav	1		1	2841	Experimental	Filler	DISLIKES COMPETITOR	No	Red apple	Green apple	Experimental	Filler	Yes	8	1	1	Dislikes	Competitor	2
58	G4FC	G4FCV1.wav	1		1	2570	Control	Critical	DISLIKES TARGET	No	Dog	Cat	Control	Critical	No	9	1	4	Dislikes	Target	2
58	G4FC	G4FCV2.wav	1		1	3014	Control	Filler	DISLIKES TARGET	No	Dog	Cat	Control	Filler	No	9	1	4	Dislikes	Target	2
58	G4FC	G4FCV3.wav	1		1	2398	Control	Filler	DISLIKES TARGET	No	Dog	Cat	Control	Filler	No	9	1	4	Dislikes	Target	2
58	G4FC	G4FCV4.wav	1		1	2435	Control	Filler	DISLIKES TARGET	No	Dog	Cat	Control	Filler	No	9	1	4	Dislikes	Target	2
58	G3ME	G3MEV1.wav	1		1	2833	Experimental	Critical	DISLIKES COMPETITOR	No	Tea cup	Coffee cup	Experimental	Critical	Yes	10	1	1	Dislikes	Competitor	2
58	G3ME	G3MEV2.wav	1		1	2144	Experimental	Filler	DISLIKES COMPETITOR	No	Tea cup	Coffee cup	Experimental	Filler	Yes	10	1	1	Dislikes	Competitor	2
58	G3ME	G3MEV3.wav	0			0	Experimental	Filler	DISLIKES COMPETITOR	No	Tea cup	Coffee cup	Experimental	Filler	Yes	10	0	1	Dislikes	Competitor	2
58	G3ME	G3MEV4.wav	1		1	2352	Experimental	Critical	DISLIKES COMPETITOR	No	Tea cup	Coffee cup	Experimental	Critical	Yes	10	1	1	Dislikes	Competitor	2
58	G4HE	G4HEV1.wav	1		1	2178	Experimental	Filler	LIKES TARGET	Yes	Cake	Ice cream	Experimental	Filler	Yes	11	1	0	Likes	Target	2
58	G4HE	G4HEV2.wav	-1		1	3047	Experimental	Critical	LIKES TARGET	Yes	Cake	Ice cream	Experimental	Critical	Yes	11	0	0	Likes	Target	2
58	G4HE	G4HEV3.wav	1		1	2440	Experimental	Filler	LIKES TARGET	Yes	Cake	Ice cream	Experimental	Filler	Yes	11	1	0	Likes	Target	2
58	G2KC	G2KCV1.wav	1		1	2520	Control	Filler	DISLIKES TARGET	Yes	Red car	Black car	Control	Filler	No	12	1	4	Dislikes	Target	2
58	G2KC	G2KCV2.wav	1		1	2716	Control	Filler	DISLIKES TARGET	Yes	Red car	Black car	Control	Filler	No	12	1	4	Dislikes	Target	2
58	G2KC	G2KCV3.wav	1		1	2386	Control	Filler	DISLIKES TARGET	Yes	Red car	Black car	Control	Filler	No	12	1	4	Dislikes	Target	2
58	G1IC	G1ICV1.wav	1		1	2678	Control	Critical	LIKES TARGET	No	Mouse	Computer mouse	Control	Critical	Yes	13	1	0	Likes	Target	2
58	G1IC	G1ICV2.wav	1		1	2342	Control	Filler	LIKES TARGET	No	Mouse	Computer mouse	Control	Filler	Yes	13	1	0	Likes	Target	2
58	G1IC	G1ICV3.wav	1		1	2265	Control	Filler	LIKES TARGET	No	Mouse	Computer mouse	Control	Filler	Yes	13	1	0	Likes	Target	2
58	G1IC	G1ICV4.wav	1		1	1928	Control	Filler	LIKES TARGET	No	Mouse	Computer mouse	Control	Filler	Yes	13	1	0	Likes	Target	2
58	G4OE	G4OEV1.wav	1		1	2993	Experimental	Filler	DISLIKES TARGET	Yes	Coke	Pepsi	Experimental	Filler	No	14	1	4	Dislikes	Target	2
58	G4OE	G4OEV2.wav	1		1	2748	Experimental	Filler	DISLIKES TARGET	Yes	Coke	Pepsi	Experimental	Filler	No	14	1	4	Dislikes	Target	2
58	G4OE	G4OEV3.wav	1		1	2269	Experimental	Critical	DISLIKES TARGET	Yes	Coke	Pepsi	Experimental	Critical	No	14	1	4	Dislikes	Target	2
58	G4OE	G4OEV4.wav	1		1	3126	Experimental	Critical	DISLIKES TARGET	Yes	Coke	Pepsi	Experimental	Critical	No	14	1	4	Dislikes	Target	2
58	G2CC	G2CCV1.wav	1		1	1944	Control	Filler	LIKES TARGET	Yes	Football	Rugby ball	Control	Filler	Yes	15	1	0	Likes	Target	2
58	G2CC	G2CCV2.wav	1		1	2493	Control	Filler	LIKES TARGET	Yes	Football	Rugby ball	Control	Filler	Yes	15	1	0	Likes	Target	2
58	G2CC	G2CCV3.wav	1		1	1935	Control	Filler	LIKES TARGET	Yes	Football	Rugby ball	Control	Filler	Yes	15	1	0	Likes	Target	2
58	G2CC	G2CCV4.wav	1		1	2644	Control	Critical	LIKES TARGET	Yes	Football	Rugby ball	Control	Critical	Yes	15	1	0	Likes	Target	2
58	G2CC	G2CCV5.wav	1		1	1897	Control	Filler	LIKES TARGET	Yes	Football	Rugby ball	Control	Filler	Yes	15	1	0	Likes	Target	2
58	G1BC	G1BCV1.wav	1		1	3725	Control	Filler	LIKES TARGET	Yes	Tie	Bow-tie	Control	Filler	Yes	16	1	0	Likes	Target	2
58	G1BC	G1BCV2.wav	1		1	2254	Control	Filler	LIKES TARGET	Yes	Tie	Bow-tie	Control	Filler	Yes	16	1	0	Likes	Target	2
58	G1BC	G1BCV3.wav	1		1	2579	Control	Filler	LIKES TARGET	Yes	Tie	Bow-tie	Control	Filler	Yes	16	1	0	Likes	Target	2
58	G2DE	G2DEV1.wav	-1		1	2578	Experimental	Filler	LIKES COMPETITOR	No	Brown bread	White bread	Experimental	Filler	No	17	0	3	Likes	Competitor	2
58	G2DE	G2DEV2.wav	1		1	2521	Experimental	Critical	LIKES COMPETITOR	No	Brown bread	White bread	Experimental	Critical	No	17	1	3	Likes	Competitor	2
58	G2DE	G2DEV3.wav	1		1	2140	Experimental	Filler	LIKES COMPETITOR	No	Brown bread	White bread	Experimental	Filler	No	17	1	3	Likes	Competitor	2
58	G2DE	G2DEV4.wav	1		1	2141	Experimental	Filler	LIKES COMPETITOR	No	Brown bread	White bread	Experimental	Filler	No	17	1	3	Likes	Competitor	2
58	G2LC	G2LCV1.wav	1		1	2283	Control	Filler	DISLIKES TARGET	No	Hair brush	Paint brush	Control	Filler	No	18	1	4	Dislikes	Target	2
58	G2LC	G2LCV2.wav	1		1	2544	Control	Filler	DISLIKES TARGET	No	Hair brush	Paint brush	Control	Filler	No	18	1	4	Dislikes	Target	2
58	G2LC	G2LCV3.wav	1		1	2598	Control	Critical	DISLIKES TARGET	No	Hair brush	Paint brush	Control	Critical	No	18	1	4	Dislikes	Target	2
58	G3NE	G3NEV1.wav	1		1	2413	Experimental	Filler	LIKES TARGET	Yes	Whisky	Vodka	Experimental	Filler	Yes	19	1	0	Likes	Target	2
58	G3NE	G3NEV2.wav	1		1	2586	Experimental	Filler	LIKES TARGET	Yes	Whisky	Vodka	Experimental	Filler	Yes	19	1	0	Likes	Target	2
58	G3NE	G3NEV3.wav	1		1	2508	Experimental	Critical	LIKES TARGET	Yes	Whisky	Vodka	Experimental	Critical	Yes	19	1	0	Likes	Target	2
58	G3NE	G3NEV4.wav	1		1	2267	Experimental	Filler	LIKES TARGET	Yes	Whisky	Vodka	Experimental	Filler	Yes	19	1	0	Likes	Target	2
58	G3NE	G3NEV5.wav	1		1	2550	Experimental	Filler	LIKES TARGET	Yes	Whisky	Vodka	Experimental	Filler	Yes	19	1	0	Likes	Target	2
58	G3MC	G3MCV1.wav	1		1	2254	Control	Critical	LIKES TARGET	No	Tea cup	Coffee cup	Control	Critical	Yes	20	1	0	Likes	Target	2
58	G3MC	G3MCV2.wav	1		1	2832	Control	Filler	LIKES TARGET	No	Tea cup	Coffee cup	Control	Filler	Yes	20	1	0	Likes	Target	2
58	G3MC	G3MCV3.wav	1		1	2642	Control	Filler	LIKES TARGET	No	Tea cup	Coffee cup	Control	Filler	Yes	20	1	0	Likes	Target	2
58	G3MC	G3MCV4.wav	1		1	2353	Control	Filler	LIKES TARGET	No	Tea cup	Coffee cup	Control	Filler	Yes	20	1	0	Likes	Target	2
58	G3GE	G3GEV1.wav	1		1	2790	Experimental	Filler	LIKES COMPETITOR	No	White wine	Red wine	Experimental	Filler	No	21	1	3	Likes	Competitor	2
58	G3GE	G3GEV2.wav	1		1	2355	Experimental	Filler	LIKES COMPETITOR	No	White wine	Red wine	Experimental	Filler	No	21	1	3	Likes	Competitor	2
58	G3GE	G3GEV3.wav	-1		1	2494	Experimental	Filler	LIKES COMPETITOR	No	White wine	Red wine	Experimental	Filler	No	21	0	3	Likes	Competitor	2
58	G3GE	G3GEV4.wav	1		1	2775	Experimental	Critical	LIKES COMPETITOR	No	White wine	Red wine	Experimental	Critical	No	21	1	3	Likes	Competitor	2
58	G3EC	G3ECV1.wav	1		1	3166	Control	Filler	DISLIKES TARGET	Yes	Blue pen	Black pen	Control	Filler	No	22	1	4	Dislikes	Target	2
58	G3EC	G3ECV2.wav	1		1	2376	Control	Filler	DISLIKES TARGET	Yes	Blue pen	Black pen	Control	Filler	No	22	1	4	Dislikes	Target	2
58	G3EC	G3ECV3.wav	1		1	1756	Control	Critical	DISLIKES TARGET	Yes	Blue pen	Black pen	Control	Critical	No	22	1	4	Dislikes	Target	2
58	G3EC	G3ECV4.wav	1		1	3024	Control	Filler	DISLIKES TARGET	Yes	Blue pen	Black pen	Control	Filler	No	22	1	4	Dislikes	Target	2
58	G3EC	G3ECV5.wav	1		1	2709	Control	Filler	DISLIKES TARGET	Yes	Blue pen	Black pen	Control	Filler	No	22	1	4	Dislikes	Target	2
58	G4PE	G4PEV1.wav	1		1	3014	Experimental	Filler	DISLIKES COMPETITOR	No	Beer	Cider	Experimental	Filler	Yes	23	1	1	Dislikes	Competitor	2
58	G4PE	G4PEV2.wav	1		1	2164	Experimental	Critical	DISLIKES COMPETITOR	No	Beer	Cider	Experimental	Critical	Yes	23	1	1	Dislikes	Competitor	2
58	G4PE	G4PEV3.wav	1		1	2280	Experimental	Filler	DISLIKES COMPETITOR	No	Beer	Cider	Experimental	Filler	Yes	23	1	1	Dislikes	Competitor	2
58	G4PE	G4PEV4.wav	-1		1	2395	Experimental	Filler	DISLIKES COMPETITOR	No	Beer	Cider	Experimental	Filler	Yes	23	0	1	Dislikes	Competitor	2
58	G4PE	G4PEV5.wav	1		1	2748	Experimental	Critical	DISLIKES COMPETITOR	No	Beer	Cider	Experimental	Critical	Yes	23	1	1	Dislikes	Competitor	2
58	G1AC	G1ACV1.wav	1		1	2641	Control	Filler	LIKES TARGET	No	Red apple	Green apple	Control	Filler	Yes	24	1	0	Likes	Target	2
58	G1AC	G1ACV2.wav	1		1	2530	Control	Filler	LIKES TARGET	No	Red apple	Green apple	Control	Filler	Yes	24	1	0	Likes	Target	2
58	G1AC	G1ACV3.wav	1		1	2318	Control	Filler	LIKES TARGET	No	Red apple	Green apple	Control	Filler	Yes	24	1	0	Likes	Target	2
58	G1AC	G1ACV4.wav	1		1	2088	Control	Critical	LIKES TARGET	No	Red apple	Green apple	Control	Critical	Yes	24	1	0	Likes	Target	2
58	G1AC	G1ACV5.wav	1		1	2890	Control	Filler	LIKES TARGET	No	Red apple	Green apple	Control	Filler	Yes	24	1	0	Likes	Target	2
58	G2LE	G2LEV1.wav	1		1	2264	Experimental	Filler	LIKES COMPETITOR	No	Hair brush	Paint brush	Experimental	Filler	No	25	1	3	Likes	Competitor	2
58	G2LE	G2LEV2.wav	1		1	2455	Experimental	Filler	LIKES COMPETITOR	No	Hair brush	Paint brush	Experimental	Filler	No	25	1	3	Likes	Competitor	2
58	G2LE	G2LEV3.wav	1		1	3042	Experimental	Filler	LIKES COMPETITOR	No	Hair brush	Paint brush	Experimental	Filler	No	25	1	3	Likes	Competitor	2
58	G1JC	G1JCV1.wav	1		1	2024	Control	Filler	DISLIKES TARGET	Yes	Champagne	Spectacles	Control	Filler	No	26	1	4	Dislikes	Target	2
58	G1JC	G1JCV2.wav	1		1	2124	Control	Critical	DISLIKES TARGET	Yes	Champagne	Spectacles	Control	Critical	No	26	1	4	Dislikes	Target	2
58	G1JC	G1JCV3.wav	1		1	3205	Control	Filler	DISLIKES TARGET	Yes	Champagne	Spectacles	Control	Filler	No	26	1	4	Dislikes	Target	2
58	G3EE	G3EEV1.wav	1		1	2184	Experimental	Filler	DISLIKES TARGET	yes	Blue pen	Black pen	Experimental	Filler	No	27	1	4	Dislikes	Target	2
58	G3EE	G3EEV2.wav	1		1	2396	Experimental	Critical	DISLIKES TARGET	yes	Blue pen	Black pen	Experimental	Critical	No	27	1	4	Dislikes	Target	2
58	G3EE	G3EEV3.wav	1		1	2662	Experimental	Filler	DISLIKES TARGET	yes	Blue pen	Black pen	Experimental	Filler	No	27	1	4	Dislikes	Target	2
58	G3EE	G3EEV4.wav	1		1	2493	Experimental	Filler	DISLIKES TARGET	yes	Blue pen	Black pen	Experimental	Filler	No	27	1	4	Dislikes	Target	2
58	G3EE	G3EEV5.wav	1		1	2054	Experimental	Filler	DISLIKES TARGET	yes	Blue pen	Black pen	Experimental	Filler	No	27	1	4	Dislikes	Target	2
58	G1BE	G1BEV1.wav	1		1	3345	Experimental	Critical	LIKES TARGET	Yes	Tie	Bow-tie	Experimental	Critical	Yes	28	1	0	Likes	Target	2
58	G1BE	G1BEV2.wav	1		1	2900	Experimental	Filler	LIKES TARGET	Yes	Tie	Bow-tie	Experimental	Filler	Yes	28	1	0	Likes	Target	2
58	G1BE	G1BEV3.wav	1		1	2860	Experimental	Filler	LIKES TARGET	Yes	Tie	Bow-tie	Experimental	Filler	Yes	28	1	0	Likes	Target	2
58	G3GC	G3GCV1.wav	1		1	1822	Control	Filler	DISLIKES TARGET	No	White wine	Red wine	Control	Filler	No	29	1	4	Dislikes	Target	2
58	G3GC	G3GCV2.wav	1		1	2691	Control	Filler	DISLIKES TARGET	No	White wine	Red wine	Control	Filler	No	29	1	4	Dislikes	Target	2
58	G3GC	G3GCV3.wav	1		1	2523	Control	Critical	DISLIKES TARGET	No	White wine	Red wine	Control	Critical	No	29	1	4	Dislikes	Target	2
58	G3GC	G3GCV4.wav	1		1	2853	Control	Filler	DISLIKES TARGET	No	White wine	Red wine	Control	Filler	No	29	1	4	Dislikes	Target	2
58	G1IE	G1IEV1.wav	1		1	2147	Experimental	Filler	DISLIKES COMPETITOR	No	Mouse	Computer mouse	Experimental	Filler	Yes	30	1	1	Dislikes	Competitor	2
58	G1IE	G1IEV2.wav	1		1	2170	Experimental	Critical	DISLIKES COMPETITOR	No	Mouse	Computer mouse	Experimental	Critical	Yes	30	1	1	Dislikes	Competitor	2
58	G1IE	G1IEV3.wav	1		1	2202	Experimental	Filler	DISLIKES COMPETITOR	No	Mouse	Computer mouse	Experimental	Filler	Yes	30	1	1	Dislikes	Competitor	2
58	G1IE	G1IEV4.wav	1		1	2226	Experimental	Filler	DISLIKES COMPETITOR	No	Mouse	Computer mouse	Experimental	Filler	Yes	30	1	1	Dislikes	Competitor	2
58	G4PC	G4PCV1.wav	1		1	2171	Control	Filler	LIKES TARGET	No	Beer	Cider	Control	Filler	Yes	31	1	0	Likes	Target	2
58	G4PC	G4PCV2.wav	1		1	1818	Control	Critical	LIKES TARGET	No	Beer	Cider	Control	Critical	Yes	31	1	0	Likes	Target	2
58	G4PC	G4PCV3.wav	1		1	2499	Control	Filler	LIKES TARGET	No	Beer	Cider	Control	Filler	Yes	31	1	0	Likes	Target	2
58	G4PC	G4PCV4.wav	1		1	1471	Control	Filler	LIKES TARGET	No	Beer	Cider	Control	Filler	Yes	31	1	0	Likes	Target	2
58	G4PC	G4PCV5.wav	1		1	2244	Control	Filler	LIKES TARGET	No	Beer	Cider	Control	Filler	Yes	31	1	0	Likes	Target	2
59	G4HC	G4HCV1.wav	1		1	3177	Control	Critical	LIKES TARGET	Yes	Cake	Ice cream	Control	Critical	Yes	0	1	0	Likes	Target	2
59	G4HC	G4HCV2.wav	1		1	2958	Control	Critical	LIKES TARGET	Yes	Cake	Ice cream	Control	Critical	Yes	0	1	0	Likes	Target	2
59	G4HC	G4HCV3.wav	1		1	2901	Control	Filler	LIKES TARGET	Yes	Cake	Ice cream	Control	Filler	Yes	0	1	0	Likes	Target	2
59	G4FE	G4FEV1.wav	1		1	2714	Experimental	Filler	LIKES COMPETITOR	No	Dog	Cat	Experimental	Filler	No	1	1	3	Likes	Competitor	2
59	G4FE	G4FEV2.wav	1		1	3343	Experimental	Filler	LIKES COMPETITOR	No	Dog	Cat	Experimental	Filler	No	1	1	3	Likes	Competitor	2
59	G4FE	G4FEV3.wav	-1		1	3299	Experimental	Filler	LIKES COMPETITOR	No	Dog	Cat	Experimental	Filler	No	1	0	3	Likes	Competitor	2
59	G4FE	G4FEV4.wav	1		1	3211	Experimental	Critical	LIKES COMPETITOR	No	Dog	Cat	Experimental	Critical	No	1	1	3	Likes	Competitor	2
59	G2KE	G2KEV1.wav	1		1	2889	Experimental	Filler	DISLIKES TARGET	Yes	Red car	Black car	Experimental	Filler	No	2	1	4	Dislikes	Target	2
59	G2KE	G2KEV2.wav	1		1	2662	Experimental	Filler	DISLIKES TARGET	Yes	Red car	Black car	Experimental	Filler	No	2	1	4	Dislikes	Target	2
59	G2KE	G2KEV3.wav	-1		1	2868	Experimental	Filler	DISLIKES TARGET	Yes	Red car	Black car	Experimental	Filler	No	2	0	4	Dislikes	Target	2
59	G2DC	G2DCV1.wav	1		1	1570	Control	Critical	DISLIKES TARGET	No	Brown bread	White bread	Control	Critical	No	3	1	4	Dislikes	Target	2
59	G2DC	G2DCV2.wav	1		1	3339	Control	Filler	DISLIKES TARGET	No	Brown bread	White bread	Control	Filler	No	3	1	4	Dislikes	Target	2
59	G2DC	G2DCV3.wav	1		1	3115	Control	Filler	DISLIKES TARGET	No	Brown bread	White bread	Control	Filler	No	3	1	4	Dislikes	Target	2
59	G2DC	G2DCV4.wav	1		1	2893	Control	Filler	DISLIKES TARGET	No	Brown bread	White bread	Control	Filler	No	3	1	4	Dislikes	Target	2
59	G2CE	G2CEV1.wav	1		1	2880	Experimental	Critical	LIKES TARGET	Yes	Football	Rugby ball	Experimental	Critical	Yes	4	1	0	Likes	Target	2
59	G2CE	G2CEV2.wav	1		1	3564	Experimental	Filler	LIKES TARGET	Yes	Football	Rugby ball	Experimental	Filler	Yes	4	1	0	Likes	Target	2
59	G2CE	G2CEV3.wav	1		1	2695	Experimental	Filler	LIKES TARGET	Yes	Football	Rugby ball	Experimental	Filler	Yes	4	1	0	Likes	Target	2
59	G2CE	G2CEV4.wav	1		1	2549	Experimental	Filler	LIKES TARGET	Yes	Football	Rugby ball	Experimental	Filler	Yes	4	1	0	Likes	Target	2
59	G2CE	G2CEV5.wav	1		1	3080	Experimental	Filler	LIKES TARGET	Yes	Football	Rugby ball	Experimental	Filler	Yes	4	1	0	Likes	Target	2
59	G4OC	G4OCV1.wav	0			0	Control	Filler	DISLIKES TARGET	Yes	Coke	Pepsi	Control	Filler	No	5	0	4	Dislikes	Target	2
59	G4OC	G4OCV2.wav	0			0	Control	Critical	DISLIKES TARGET	Yes	Coke	Pepsi	Control	Critical	No	5	0	4	Dislikes	Target	2
59	G4OC	G4OCV3.wav	0			0	Control	Filler	DISLIKES TARGET	Yes	Coke	Pepsi	Control	Filler	No	5	0	4	Dislikes	Target	2
59	G4OC	G4OCV4.wav	0			0	Control	Filler	DISLIKES TARGET	Yes	Coke	Pepsi	Control	Filler	No	5	0	4	Dislikes	Target	2
59	G1JE	G1JEV1.wav	1		1	2786	Experimental	Critical	DISLIKES TARGET	Yes	Champagne	Spectacles	Experimental	Critical	No	6	1	4	Dislikes	Target	2
59	G1JE	G1JEV2.wav	1		1	2827	Experimental	Filler	DISLIKES TARGET	Yes	Champagne	Spectacles	Experimental	Filler	No	6	1	4	Dislikes	Target	2
59	G1JE	G1JEV3.wav	1		1	3071	Experimental	Filler	DISLIKES TARGET	Yes	Champagne	Spectacles	Experimental	Filler	No	6	1	4	Dislikes	Target	2
59	G3NC	G3NCV1.wav	1		1	2778	Control	Filler	LIKES TARGET	Yes	Whisky	Vodka	Control	Filler	Yes	7	1	0	Likes	Target	2
59	G3NC	G3NCV2.wav	1		1	3069	Control	Filler	LIKES TARGET	Yes	Whisky	Vodka	Control	Filler	Yes	7	1	0	Likes	Target	2
59	G3NC	G3NCV3.wav	1		1	2971	Control	Filler	LIKES TARGET	Yes	Whisky	Vodka	Control	Filler	Yes	7	1	0	Likes	Target	2
59	G3NC	G3NCV4.wav	1		1	2967	Control	Critical	LIKES TARGET	Yes	Whisky	Vodka	Control	Critical	Yes	7	1	0	Likes	Target	2
59	G3NC	G3NCV5.wav	1		1	2708	Control	Filler	LIKES TARGET	Yes	Whisky	Vodka	Control	Filler	Yes	7	1	0	Likes	Target	2
59	G1AE	G1AEV1.wav	1		1	3264	Experimental	Filler	DISLIKES COMPETITOR	No	Red apple	Green apple	Experimental	Filler	Yes	8	1	1	Dislikes	Competitor	2
59	G1AE	G1AEV2.wav	1		1	2987	Experimental	Filler	DISLIKES COMPETITOR	No	Red apple	Green apple	Experimental	Filler	Yes	8	1	1	Dislikes	Competitor	2
59	G1AE	G1AEV3.wav	1		1	3525	Experimental	Filler	DISLIKES COMPETITOR	No	Red apple	Green apple	Experimental	Filler	Yes	8	1	1	Dislikes	Competitor	2
59	G1AE	G1AEV4.wav	1		1	2494	Experimental	Critical	DISLIKES COMPETITOR	No	Red apple	Green apple	Experimental	Critical	Yes	8	1	1	Dislikes	Competitor	2
59	G1AE	G1AEV5.wav	1		1	3213	Experimental	Filler	DISLIKES COMPETITOR	No	Red apple	Green apple	Experimental	Filler	Yes	8	1	1	Dislikes	Competitor	2
59	G4FC	G4FCV1.wav	1		1	3253	Control	Critical	DISLIKES TARGET	No	Dog	Cat	Control	Critical	No	9	1	4	Dislikes	Target	2
59	G4FC	G4FCV2.wav	1		1	3168	Control	Filler	DISLIKES TARGET	No	Dog	Cat	Control	Filler	No	9	1	4	Dislikes	Target	2
59	G4FC	G4FCV3.wav	1		1	3048	Control	Filler	DISLIKES TARGET	No	Dog	Cat	Control	Filler	No	9	1	4	Dislikes	Target	2
59	G4FC	G4FCV4.wav	1		1	2866	Control	Filler	DISLIKES TARGET	No	Dog	Cat	Control	Filler	No	9	1	4	Dislikes	Target	2
59	G3ME	G3MEV1.wav	1		1	3300	Experimental	Critical	DISLIKES COMPETITOR	No	Tea cup	Coffee cup	Experimental	Critical	Yes	10	1	1	Dislikes	Competitor	2
59	G3ME	G3MEV2.wav	1		1	2857	Experimental	Filler	DISLIKES COMPETITOR	No	Tea cup	Coffee cup	Experimental	Filler	Yes	10	1	1	Dislikes	Competitor	2
59	G3ME	G3MEV3.wav	1		1	3032	Experimental	Filler	DISLIKES COMPETITOR	No	Tea cup	Coffee cup	Experimental	Filler	Yes	10	1	1	Dislikes	Competitor	2
59	G3ME	G3MEV4.wav	1		1	3380	Experimental	Critical	DISLIKES COMPETITOR	No	Tea cup	Coffee cup	Experimental	Critical	Yes	10	1	1	Dislikes	Competitor	2
59	G4HE	G4HEV1.wav	1		1	4128	Experimental	Filler	LIKES TARGET	Yes	Cake	Ice cream	Experimental	Filler	Yes	11	1	0	Likes	Target	2
59	G4HE	G4HEV2.wav	1		1	2886	Experimental	Critical	LIKES TARGET	Yes	Cake	Ice cream	Experimental	Critical	Yes	11	1	0	Likes	Target	2
59	G4HE	G4HEV3.wav	1		1	2847	Experimental	Filler	LIKES TARGET	Yes	Cake	Ice cream	Experimental	Filler	Yes	11	1	0	Likes	Target	2
59	G2KC	G2KCV1.wav	1		1	2864	Control	Filler	DISLIKES TARGET	Yes	Red car	Black car	Control	Filler	No	12	1	4	Dislikes	Target	2
59	G2KC	G2KCV2.wav	1		1	2967	Control	Filler	DISLIKES TARGET	Yes	Red car	Black car	Control	Filler	No	12	1	4	Dislikes	Target	2
59	G2KC	G2KCV3.wav	1		1	2654	Control	Filler	DISLIKES TARGET	Yes	Red car	Black car	Control	Filler	No	12	1	4	Dislikes	Target	2
59	G1IC	G1ICV1.wav	1		1	3071	Control	Critical	LIKES TARGET	No	Mouse	Computer mouse	Control	Critical	Yes	13	1	0	Likes	Target	2
59	G1IC	G1ICV2.wav	1		1	3095	Control	Filler	LIKES TARGET	No	Mouse	Computer mouse	Control	Filler	Yes	13	1	0	Likes	Target	2
59	G1IC	G1ICV3.wav	1		1	3011	Control	Filler	LIKES TARGET	No	Mouse	Computer mouse	Control	Filler	Yes	13	1	0	Likes	Target	2
59	G1IC	G1ICV4.wav	1		1	3201	Control	Filler	LIKES TARGET	No	Mouse	Computer mouse	Control	Filler	Yes	13	1	0	Likes	Target	2
59	G4OE	G4OEV1.wav	1		1	3423	Experimental	Filler	DISLIKES TARGET	Yes	Coke	Pepsi	Experimental	Filler	No	14	1	4	Dislikes	Target	2
59	G4OE	G4OEV2.wav	1		1	3080	Experimental	Filler	DISLIKES TARGET	Yes	Coke	Pepsi	Experimental	Filler	No	14	1	4	Dislikes	Target	2
59	G4OE	G4OEV3.wav	1		1	2977	Experimental	Critical	DISLIKES TARGET	Yes	Coke	Pepsi	Experimental	Critical	No	14	1	4	Dislikes	Target	2
59	G4OE	G4OEV4.wav	1		1	3457	Experimental	Critical	DISLIKES TARGET	Yes	Coke	Pepsi	Experimental	Critical	No	14	1	4	Dislikes	Target	2
59	G2CC	G2CCV1.wav	1		1	2676	Control	Filler	LIKES TARGET	Yes	Football	Rugby ball	Control	Filler	Yes	15	1	0	Likes	Target	2
59	G2CC	G2CCV2.wav	1		1	2932	Control	Filler	LIKES TARGET	Yes	Football	Rugby ball	Control	Filler	Yes	15	1	0	Likes	Target	2
59	G2CC	G2CCV3.wav	1		1	3298	Control	Filler	LIKES TARGET	Yes	Football	Rugby ball	Control	Filler	Yes	15	1	0	Likes	Target	2
59	G2CC	G2CCV4.wav	1		1	2949	Control	Critical	LIKES TARGET	Yes	Football	Rugby ball	Control	Critical	Yes	15	1	0	Likes	Target	2
59	G2CC	G2CCV5.wav	1		1	3044	Control	Filler	LIKES TARGET	Yes	Football	Rugby ball	Control	Filler	Yes	15	1	0	Likes	Target	2
59	G1BC	G1BCV1.wav	1		1	3091	Control	Filler	LIKES TARGET	Yes	Tie	Bow-tie	Control	Filler	Yes	16	1	0	Likes	Target	2
59	G1BC	G1BCV2.wav	1		1	3053	Control	Filler	LIKES TARGET	Yes	Tie	Bow-tie	Control	Filler	Yes	16	1	0	Likes	Target	2
59	G1BC	G1BCV3.wav	1		1	3330	Control	Filler	LIKES TARGET	Yes	Tie	Bow-tie	Control	Filler	Yes	16	1	0	Likes	Target	2
59	G2DE	G2DEV1.wav	1		1	3191	Experimental	Filler	LIKES COMPETITOR	No	Brown bread	White bread	Experimental	Filler	No	17	1	3	Likes	Competitor	2
59	G2DE	G2DEV2.wav	1		1	3014	Experimental	Critical	LIKES COMPETITOR	No	Brown bread	White bread	Experimental	Critical	No	17	1	3	Likes	Competitor	2
59	G2DE	G2DEV3.wav	1		1	2910	Experimental	Filler	LIKES COMPETITOR	No	Brown bread	White bread	Experimental	Filler	No	17	1	3	Likes	Competitor	2
59	G2DE	G2DEV4.wav	1		1	2605	Experimental	Filler	LIKES COMPETITOR	No	Brown bread	White bread	Experimental	Filler	No	17	1	3	Likes	Competitor	2
59	G2LC	G2LCV1.wav	1		1	3265	Control	Filler	DISLIKES TARGET	No	Hair brush	Paint brush	Control	Filler	No	18	1	4	Dislikes	Target	2
59	G2LC	G2LCV2.wav	1		1	3468	Control	Filler	DISLIKES TARGET	No	Hair brush	Paint brush	Control	Filler	No	18	1	4	Dislikes	Target	2
59	G2LC	G2LCV3.wav	1		1	2897	Control	Critical	DISLIKES TARGET	No	Hair brush	Paint brush	Control	Critical	No	18	1	4	Dislikes	Target	2
59	G3NE	G3NEV1.wav	1		1	2832	Experimental	Filler	LIKES TARGET	Yes	Whisky	Vodka	Experimental	Filler	Yes	19	1	0	Likes	Target	2
59	G3NE	G3NEV2.wav	1		1	3310	Experimental	Filler	LIKES TARGET	Yes	Whisky	Vodka	Experimental	Filler	Yes	19	1	0	Likes	Target	2
59	G3NE	G3NEV3.wav	1		1	2932	Experimental	Critical	LIKES TARGET	Yes	Whisky	Vodka	Experimental	Critical	Yes	19	1	0	Likes	Target	2
59	G3NE	G3NEV4.wav	1		1	2759	Experimental	Filler	LIKES TARGET	Yes	Whisky	Vodka	Experimental	Filler	Yes	19	1	0	Likes	Target	2
59	G3NE	G3NEV5.wav	1		1	3040	Experimental	Filler	LIKES TARGET	Yes	Whisky	Vodka	Experimental	Filler	Yes	19	1	0	Likes	Target	2
59	G3MC	G3MCV1.wav	1		1	2728	Control	Critical	LIKES TARGET	No	Tea cup	Coffee cup	Control	Critical	Yes	20	1	0	Likes	Target	2
[truncated: 18,990 more rows]
